# Supplementary material for: Structure of a diatom photosystem II supercomplex containing a member of Lhcx family and dimeric FCPII
Source: Sci Adv. 2023 Oct 25;9(43):eadi8446. doi: 10.1126/sciadv.adi8446 (PMC10599620; doi:10.1126/sciadv.adi8446)
Supplement: Supplementary file 2 — Source data 1 to 8 [file sciadv.adi8446_source_data_1_to_8.zip]

Archive with 1 entries (1 files):
- adi8446_Source_Data_1-8.xlsx
