# Supplementary material for: Structure of a diatom photosystem II supercomplex containing a member of Lhcx family and dimeric FCPII
Source: Sci Adv. 2023 Oct 25;9(43):eadi8446. doi: 10.1126/sciadv.adi8446 (PMC10599620; doi:10.1126/sciadv.adi8446)
Supplement: Supplementary file 2 — Source data 1 to 8 [file sciadv.adi8446_source_data_1_to_8.zip › adi8446_Source_Data_1-8.xlsx]

## Sheet: Gel 1
Source data 1. Mass spectrometric data of gel 1 separated by SDS-PAGE.
Accession	Description	Score	Coverage	# Proteins	# Unique Peptides	# Peptides	# PSMs	Area	# AAs	MW [kDa]	calc. pI
B8C4I5	PsbO Oxygen-evolving enhancer protein 1 OS=Thalassiosira pseudonana OX=35128 GN=PsbO PE=3 SV=1 - [B8C4I5_THAPS]	303.414	78.36	1	28	28	155	3.042e+09	305	32.1155	5.31299
	A2	Sequence	# PSMs	# Proteins	# Protein Groups	Protein Group Accessions	Modifications	ΔCn	Area	q-Value	PEP	XCorr	Charge	MH+ [Da]	ΔM [ppm]	RT [min]	# Missed Cleavages
	High	ELVATGnGGAFKPGFQMGGDFSVPSYR	14	1	1	B8C4I5	N7(Deamidated)	0	9.96511e+08	0	0.0002814	5.56492	3	2790.33	4.25527	33.2699	0
	High	GGVTGYDMAVALPGLQSGEEGDAELFKENNK	3	1	1	B8C4I5		0	4.14455e+08	0	1.28e-05	5.44065	3	3196.52	2.55859	33.4586	1
	High	ELVATGnGGAFKPGFQmGGDFSVPSYR	11	1	1	B8C4I5	N7(Deamidated); M17(Oxidation)	0	1.93975e+08	0	0.000962	4.99677	3	2806.32	3.4766	30.139	0
	High	QTYTLEGIEGSLKTDGGK	13	1	1	B8C4I5		0	4.83606e+08	0	0.0003236	4.736	3	1896.96	3.69957	24.5741	1
	High	AWAVEEEIGKAGKTEK	8	1	1	B8C4I5		0	1.24242e+08	0	0.0005	4.59804	3	1745.91	3.25933	19.3326	2
	High	GTGLANRcSEVIGEDTITPK	3	1	1	B8C4I5	C8(Carbamidomethyl)	0	1.07794e+08	0	0.002088	4.07184	3	2118.06	3.51111	20.633	1
	High	SELNQLSYLQVK	7	1	1	B8C4I5		0	1.50681e+09	0	0.01578	3.98525	2	1421.77	3.83832	26.3708	0
	High	QTYTLEGIEGSLK	8	1	1	B8C4I5		0	2.78086e+09	0	0.01014	3.75812	2	1438.75	3.41321	27.256	0
	High	AWAVEEEIGKAGK	4	1	1	B8C4I5		0	9.28889e+07	0	0.001925	3.51372	2	1387.73	2.84079	20.2286	1
	High	cSEVIGEDTITPK	3	1	1	B8C4I5	C1(Carbamidomethyl)	0	3.39081e+08	0	0.006599	3.48781	2	1448.7	4.02241	20.2218	0
	High	ELVATGNGGAFKPGFQMGGDFSVPSYR	3	1	1	B8C4I5		0	3.29914e+06	0	0.01116	3.31665	3	2789.35	3.66856	31.6746	0
	High	LVDMcIEPKAWAVEEEIGK	4	1	1	B8C4I5	C5(Carbamidomethyl)	0	2.4991e+07	0	0.008887	3.27382	3	2217.1	3.65123	31.5834	1
	High	VNAEESEIGGVFVASQSGDTDMGSKVPK	5	1	1	B8C4I5		0	1.22506e+08	0	0.00175	3.13521	3	2838.36	3.69734	26.1278	1
	High	TGLFLDPKGR	14	1	1	B8C4I5		0	7.50923e+08	0	0.009802	2.96498	2	1103.62	3.15676	19.798	1
	High	SELNQLSYLQVKGTGLANR	3	1	1	B8C4I5		0	1.43288e+07	0	0.02956	2.95362	3	2091.13	3.23342	26.2265	1
	High	TFEVGnGRIEMEVNK	2	1	1	B8C4I5	N6(Deamidated)	0	3.1453e+07	0	0.03138	2.77921	3	1723.84	3.33292	23.208	1
	High	IEMEVNKVNAEESEIGGVFVASQSGDTDMGSKVPK	3	1	1	B8C4I5		0	7.7664e+06	0	0.1026	2.75858	4	3681.78	3.55592	29.5617	2
	High	TGLFLDPK	6	1	1	B8C4I5		0	4.76644e+09	0	0.06171	2.57764	2	890.501	2.64527	23.448	0
	High	VNAEESEIGGVFVASQSGDTDMGSK	1	1	1	B8C4I5		0	4.48636e+07	0	0.006182	2.56709	3	2514.14	2.97403	27.2954	0
	High	LVDMcIEPK	3	1	1	B8C4I5	C5(Carbamidomethyl)	0	1.12574e+09	0	0.1052	2.49642	2	1104.55	3.35983	21.5796	0
	High	AWAVEEEIGK	6	1	1	B8C4I5		0	1.5787e+09	0	0.04649	2.42194	2	1131.57	1.64602	22.3928	0
	High	KFVnSKVMTR	1	1	1	B8C4I5	N4(Deamidated)	0	3.96366e+06	0	0.01441	2.28143	2	1210.66	1.80269	15.7209	2
	High	VMTRQTYTLEGIEGSLK	3	1	1	B8C4I5		0	2.84178e+07	0	0.1065	2.24747	3	1926.01	3.60483	25.1017	1
	High	IVFTEEEGIDYAPTTVQLPGGER	1	1	1	B8C4I5		0	4.35898e+07	0	0.1571	2.21111	3	2521.26	4.2247	33.2327	0
	High	TFEVGnGR	3	1	1	B8C4I5	N6(Deamidated)	0	8.91262e+07	0	0.1083	2.20853	2	880.418	2.46601	16.5053	0
	High	TFEVGNGR	1	1	1	B8C4I5		0	5.62267e+07	0	0.1474	2.18159	2	879.434	2.40757	15.7576	0
	High	VPFLFTVK	7	1	1	B8C4I5		0	3.74284e+08	0	0.08734	2.07971	2	950.573	2.52538	30.6815	0
	High	GIFYAKIQ	4	1	1	B8C4I5		0	3.84113e+08	0	0.2052	1.82713	2	939.532	2.17837	22.1093	1
	High	FVNSKVMTR	2	1	1	B8C4I5		0	1.62837e+07	0	0.06035	1.82593	2	1081.59	5.86114	15.4219	1
	High	GGVTGYDMAVALPGLQSGEEGDAELFK	1	1	1	B8C4I5		0	5.52943e+07	0	0.2178	1.82351	3	2711.3	3.95469	38.2036	0
	High	TFEVGnGRIEMEVnK	1	1	1	B8C4I5	N6(Deamidated); N14(Deamidated)	0	0	0	0.2325	1.7294	2	1724.84	15.4366	23.2189	1
	High	KFVNSKVmTR	1	1	1	B8C4I5	M8(Oxidation)	0	0	0	0.1914	1.60206	3	1225.67	2.06497	14.6597	2
	High	SELnQLSYLQVK	1	1	1	B8C4I5	N4(Deamidated)	0	1.17134e+07	0	0.2157	1.51766	2	1422.75	3.83059	28.4611	0
	High	VNAEESEIGGVFVASqSGDTDMGSK	1	1	1	B8C4I5	Q16(Deamidated)	0	0	0	0.2772	1.32547	3	2515.14	10.7597	27.3102	0
	High	KFVNSKVMTR	1	1	1	B8C4I5		0	3.257e+06	0	0.2684	1.31127	2	1209.68	2.21376	15.6777	2
	High	SGARLVDMcIEPK	1	1	1	B8C4I5	C9(Carbamidomethyl)	0	6.66676e+06	0	0.3104	1.26693	3	1475.74	2.96189	20.7369	1
	High	LVDmcIEPK	1	1	1	B8C4I5	M4(Oxidation); C5(Carbamidomethyl)	0	4.38911e+07	0.002	0.3394	1.06682	2	1120.54	2.07611	17.2245	0
	High	GIFYAKIq	1	1	1	B8C4I5	Q8(Deamidated)	0	1.54547e+07	0.002	0.3428	0.800864	2	940.517	2.81738	23.3266	1
A0T096	Photosystem II CP43 reaction center protein OS=Phaeodactylum tricornutum (strain CCAP 1055/1) OX=556484 GN=psbC PE=3 SV=1 - [A0T096_PHATC]	277.016	24.63	6	17	17	115	5.58119e+09	471	51.629	7.59131
	A2	Sequence	# PSMs	# Proteins	# Protein Groups	Protein Group Accessions	Modifications	ΔCn	Area	q-Value	PEP	XCorr	Charge	MH+ [Da]	ΔM [ppm]	RT [min]	# Missed Cleavages
	High	LGANVSSAQGPTGLGKYLMR	9	6	1	A0T096		0	6.8207e+07	0	1.729e-05	4.8065	3	2020.07	2.18881	26.9179	1
	High	DQRLGANVSSAQGPTGLGK	2	6	1	A0T096		0	4.14185e+07	0	0.007785	4.43104	3	1855.97	2.74626	18.0194	1
	High	GINRANEPVLSmRPID	13	2	1	A0T096	M12(Oxidation)	0	9.81725e+08	0	0.008557	4.19424	3	1797.93	3.29912	21.4754	1
	High	SPSGEIIFGGETMR	9	6	1	A0T096		0	3.55026e+09	0	0.0001099	4.10667	2	1480.72	4.93918	25.5064	0
	High	IKNDIQPWQERR	10	6	1	A0T096		0	1.25582e+08	0	0.04633	4.05042	4	1582.85	2.12655	16.575	2
	High	LGANVSSAqGPTGLGK	1	6	1	A0T096	Q9(Deamidated)	0	3.37276e+07	0	0.00156	4.03284	2	1457.76	2.95949	18.8353	0
	High	SPSGEIIFGGETmR	15	6	1	A0T096	M13(Oxidation)	0	3.65454e+08	0	0.001525	3.78869	2	1496.71	1.84069	25.1625	0
	High	LGANVSSAQGPTGLGK	5	6	1	A0T096		0	6336752884	0	0.0002599	3.75638	2	1456.78	2.96644	18.1586	0
	High	AAAAGFEKGINR	4	2	1	A0T096		0	2.67667e+08	0	0.003333	3.52506	3	1204.65	1.80191	15.563	1
	High	IKNDIQPWQER	10	6	1	A0T096		0	398830208	0	0.02424	3.02895	2	1426.75	3.18018	17.6133	1
	High	AAAAGFEKGINRAnEPVLSmRPID	1	2	1	A0T096	N14(Deamidated); M20(Oxidation)	0	0	0	0.04861	3.0151	4	2544.32	10.8776	24.8175	2
	High	IKnDIQPWQER	2	6	1	A0T096	N3(Deamidated)	0	3.36511e+07	0	0.1035	2.83929	3	1427.73	3.05664	18.0138	1
	High	ANEPVLSmRPID	8	2	1	A0T096	M8(Oxidation)	0	6856548059	0	0.08154	2.7242	2	1357.68	3.62728	23.1554	0
	High	NDIQPWQER	2	6	1	A0T096		0	1.16199e+08	0	0.1014	2.6853	2	1185.57	2.86912	18.2802	0
	High	AMYIGGVYDTWAPGGGDVR	3	6	1	A0T096		0	5.67279e+07	0	0.002313	2.54737	2	1984.93	3.39124	32.2931	0
	High	NDIqPWQERR	1	6	1	A0T096	Q4(Deamidated)	0	0	0	0.2689	2.47559	3	1342.67	17.0759	16.2897	1
	High	AAAAGFEKGINRANEPVLSmRPID	5	2	1	A0T096	M20(Oxidation)	0	8.66352e+06	0	0.1747	2.41018	4	2543.31	2.96528	24.6542	2
	High	NDIQPWQERR	1	6	1	A0T096		0	2.70634e+07	0	0.1837	2.35221	3	1341.67	1.60406	16.1297	1
	High	GINRAnEPVLSmRPID	2	2	1	A0T096	N6(Deamidated); M12(Oxidation)	0	2.39664e+07	0	0.2275	2.34423	3	1798.93	9.60401	22.9592	1
	High	DIESTGFAWWSGNAR	1	2	1	A0T096		0	3.92194e+07	0	0.005144	2.29548	2	1696.78	3.33332	34.6688	0
	High	AAAAGFEK	2	2	1	A0T096		0	6.74804e+08	0	0.2858	2.19953	2	764.395	2.08139	14.8822	0
	High	nDIQPWQER	1	6	1	A0T096	N1(Deamidated)	0	1.23051e+07	0	0.08025	2.06065	2	1186.55	2.55203	21.584	0
	High	AmYIGGVYDTWAPGGGDVR	2	6	1	A0T096	M2(Oxidation)	0	3.30734e+07	0	0.0461	2.05252	2	2000.92	2.79411	29.5044	0
	High	LGANVSSAQGPTGLGKYLmR	3	6	1	A0T096	M19(Oxidation)	0	2.31636e+07	0	0.07919	2.01285	3	2036.07	3.82972	23.5484	1
	High	LINVSGK	1	3	1	A0T096		0	6.65579e+07	0	0.2637	1.86611	2	730.447	1.06716	15.7493	0
	High	DIESTGFAWWSGnAR	1	2	1	A0T096	N13(Deamidated)	0	372677	0	0.2524	1.39639	2	1697.77	6.63456	35.4244	0
	High	ARAAAAGFEK	1	2	1	A0T096		0	771149	0.005	0.3765	2.05409	3	991.536	3.59627	14.4722	1
A0T0P5	Photosystem II CP47 reaction center protein OS=Thalassiosira pseudonana OX=35128 GN=psbB PE=3 SV=1 - [A0T0P5_THAPS]	202.718	30.06	2	17	17	115	8.77826e+08	509	56.3716	6.90283
	A2	Sequence	# PSMs	# Proteins	# Protein Groups	Protein Group Accessions	Modifications	ΔCn	Area	q-Value	PEP	XCorr	Charge	MH+ [Da]	ΔM [ppm]	RT [min]	# Missed Cleavages
	High	QVESSVTEGLSESQAWSR	9	1	1	A0T0P5		0	1.35444e+09	0	5.599e-06	5.56892	2	1979.93	2.22877	24.8042	0
	High	MPAFFETFPVILVDK	4	2	1	A0T0P5		0	2.41926e+07	0	6.216e-05	5.15799	2	1753.93	3.5188	44.1772	0
	High	IPDKLAFYDYIGNNPAK	10	2	1	A0T0P5		0	6.92179e+07	0	0.0002373	3.98802	3	1939	3.02472	28.3871	1
	High	LnGQTFKDAPTVKK	5	2	1	A0T0P5	N2(Deamidated)	0	5.67355e+07	0	0.0007764	3.87159	3	1547.85	2.72814	15.8794	2
	High	LNGQTFKDAPTVK	2	2	1	A0T0P5		0	43679007	0	0.007537	3.80317	3	1418.77	1.86242	16.6152	1
	High	mPAFFETFPVILVDK	1	2	1	A0T0P5	M1(Oxidation)	0	1.4209e+07	0	0.0002689	3.71558	2	1769.93	4.22196	41.2955	0
	High	KAQLGEVFEFDR	11	1	1	A0T0P5		0	2.81176e+07	0	0.02447	3.6827	3	1438.74	2.37345	25.1897	1
	High	LAFYDYIGNNPAK	2	2	1	A0T0P5		0	443166232	0	0.005574	3.3633	2	1485.74	2.41699	28.085	0
	High	LNGQTFKDAPTVKK	2	2	1	A0T0P5		0	3.1894e+07	0	0.02873	3.36264	3	1546.86	2.02431	15.6698	2
	High	LnGQTFKDAPTVK	2	2	1	A0T0P5	N2(Deamidated)	0	5.67055e+07	0	0.1163	3.0114	3	1419.75	2.43642	17.4068	1
	High	AQLGEVFEFDR	1	1	1	A0T0P5		0	1.15201e+08	0	0.01468	2.87746	2	1310.64	3.2671	28.9135	0
	High	QGMFVMPFMTR	16	2	1	A0T0P5		0	7.75779e+08	0	0.007686	2.87261	2	1344.63	3.48473	35.1205	0
	High	TGEPALDLPK	3	2	1	A0T0P5		0	2.66527e+08	0	0.05006	2.85873	2	1040.57	2.80794	21.012	0
	High	QGMFVMPFmTR	29	2	1	A0T0P5	M9(Oxidation)	0	1.69745e+08	0	0.02079	2.84188	2	1360.63	3.2335	31.2313	0
	High	YQWDSGYFQQEIER	2	2	1	A0T0P5		0	6.53423e+07	0	0.009405	2.6606	2	1848.83	3.74827	28.952	0
	High	TSLESDGVFR	2	2	1	A0T0P5		0	1.6441e+08	0	0.03055	2.45746	2	1110.55	2.43519	19.8093	0
	High	DGRELTVR	2	1	1	A0T0P5		0	1.43155e+07	0	0.08453	2.32078	2	945.514	2.6538	15.0569	1
	High	QGMFVmPFmTR	3	2	1	A0T0P5	M6(Oxidation); M9(Oxidation)	0	8.4609e+07	0	0.1641	2.31857	2	1376.62	3.52015	26.0913	0
	High	LGDKTTK	4	2	1	A0T0P5		0	9.71736e+07	0	0.1807	2.25327	2	762.437	2.11312	13.0411	1
	High	qGMFVMPFMTR	1	2	1	A0T0P5	Q1(Deamidated)	0	2.06106e+06	0	0.004938	2.24227	2	1345.61	2.38822	40.9669	0
	High	VHTVVLNDPGR	1	2	1	A0T0P5		0	5.85393e+07	0	0.09325	2.18835	2	1206.66	2.71637	16.0061	0
	High	DKDGRELTVR	2	1	1	A0T0P5		0	5.03264e+08	0	0.1264	1.90183	2	1188.64	3.00769	14.7507	2
	High	TSLESDGVFRSSPR	1	2	1	A0T0P5		0	3.72404e+06	0.002	0.3435	1.47311	3	1537.76	2.70674	17.9561	1
A0T0T0	Photosystem II D2 protein OS=Thalassiosira pseudonana OX=35128 GN=psbD PE=3 SV=1 - [PSBD_THAPS]	121.26	20.51	1	5	5	57	2.92006e+09	351	39.0387	5.73193
	A2	Sequence	# PSMs	# Proteins	# Protein Groups	Protein Group Accessions	Modifications	ΔCn	Area	q-Value	PEP	XCorr	Charge	MH+ [Da]	ΔM [ppm]	RT [min]	# Missed Cleavages
	High	SWMAAQDQPHEnFVFPEEVLPR	8	1	1	A0T0T0	N12(Deamidated)	0	0	0	3.019e-05	5.07163	3	2628.24	6.16506	35.0711	0
	High	SWMAAQDQPHENFVFPEEVLPR	9	1	1	A0T0T0		0	252890328	0	8.19e-06	4.98111	3	2627.24	3.73081	33.6491	0
	High	SWmAAQDQPHENFVFPEEVLPR	12	1	1	A0T0T0	M3(Oxidation)	0	51539768	0	1.022e-05	4.70095	3	2643.24	3.18436	31.7066	0
	High	AAEDPEFETFYTK	10	2	1	A0T0T0		0	4.24095e+09	0	0.001064	3.64042	2	1547.7	3.71977	24.872	0
	High	AYDFVSQELR	5	2	1	A0T0T0		0	3.78401e+08	0	0.01921	2.68937	2	1227.6	3.11529	24.4409	0
	High	NILLNEGIR	10	2	1	A0T0T0		0	4140842345	0	0.1931	2.5664	2	1041.61	2.67515	22.5821	0
	High	NILLnEGIR	2	2	1	A0T0T0	N5(Deamidated)	0	48441403	0	0.3224	2.11925	2	1042.59	2.78279	24.0108	0
	High	AFTPTQSEETYSMVTANR	1	2	1	A0T0T0		0	3.16005e+07	0	0.16	1.72634	3	2032.94	3.66944	23.7378	0
A0T0W2	Photosystem II protein D1 OS=Thalassiosira pseudonana OX=35128 GN=psbA PE=3 SV=1 - [PSBA_THAPS]	54.3342	17.22	4	7	7	37	4.52047e+08	360	39.6727	5.36377
	A2	Sequence	# PSMs	# Proteins	# Protein Groups	Protein Group Accessions	Modifications	ΔCn	Area	q-Value	PEP	XCorr	Charge	MH+ [Da]	ΔM [ppm]	RT [min]	# Missed Cleavages
	High	VINTWADIINR	7	4	1	A0T0W2		0	6.22403e+08	0	0.009369	3.4979	2	1314.72	3.30982	29.326	0
	High	ADLGMEVMHER	8	3	1	A0T0W2		0	6.49849e+08	0	0.01508	3.0902	2	1287.59	3.01634	19.2674	0
	High	VINTWADIINRADLGMEVMHER	2	3	1	A0T0W2		0	1.21059e+06	0	0.04342	2.7065	4	2583.29	3.73349	36.9055	1
	High	ETTENESTNYGYK	1	4	1	A0T0W2		0	8.38888e+07	0	0.005004	2.5594	2	1535.65	2.5792	15.2872	0
	High	EGVSLWER	2	1	1	A0T0W2		0	6.17422e+07	0	0.1424	2.46924	2	975.492	2.45782	21.8353	0
	High	LIFQYASFNNSR	3	4	1	A0T0W2		0	5.36855e+07	0	0.06267	2.34616	2	1459.74	3.81549	27.7992	0
	High	VInTWADIINR	2	4	1	A0T0W2	N3(Deamidated)	0	1.34124e+07	0	0.005033	2.15929	2	1315.71	3.48743	30.5622	0
	High	ADLGMEVmHER	9	3	1	A0T0W2	M8(Oxidation)	0	4.96121e+07	0	0.02126	2.07212	2	1303.58	4.6327	16.0922	0
	High	ADLGmEVmHER	1	3	1	A0T0W2	M5(Oxidation); M8(Oxidation)	0	2.58118e+07	0	0.2906	0.991052	2	1319.58	2.78713	15.2931	0
	High	EWELSYR	1	3	1	A0T0W2		0	6.04502e+06	0.005	0.3791	1.45605	2	982.466	2.70894	22.2657	0
	High	LIFQYASFnNSR	1	4	1	A0T0W2	N9(Deamidated)	0	8.72887e+06	0.005	0.3779	0.779312	2	1460.72	4.22582	29.8252	0
B5YP88	ATP synthase subunit beta OS=Thalassiosira pseudonana OX=35128 GN=THAPS_41256 PE=3 SV=1 - [B5YP88_THAPS]	22.8273	20	4	8	8	16	8.17855e+07	500	53.3535	5.22412
	A2	Sequence	# PSMs	# Proteins	# Protein Groups	Protein Group Accessions	Modifications	ΔCn	Area	q-Value	PEP	XCorr	Charge	MH+ [Da]	ΔM [ppm]	RT [min]	# Missed Cleavages
	High	AIAELGIYPAVDPLDSTSR	3	1	1	B5YP88		0	1.51993e+08	0	0.0006708	4.38414	3	1988.04	3.65957	35.3529	0
	High	TIAMESTDGLVRGQK	1	1	1	B5YP88		0	1.30125e+07	0	0.06569	2.34132	2	1605.83	2.66955	18.4721	1
	High	VVDLLAPYAK	2	1	1	B5YP88		0	1.98624e+07	0	0.03335	2.22895	2	1088.64	2.67835	26.9871	0
	High	IGLFGGAGVGK	2	4	1	B5YP88		0	2.30747e+07	0	0.02266	2.21922	2	975.565	3.10884	23.909	0
	High	TIAMESTDGLVR	2	1	1	B5YP88		0	4.95309e+07	0	0.0527	2.14385	2	1292.66	3.38844	21.6051	0
	High	TIAmESTDGLVR	1	1	1	B5YP88	M4(Oxidation)	0	5.62255e+06	0	0.0956	2.14213	2	1308.65	3.78136	18.6456	0
	High	VIGDKHYQVAR	2	1	1	B5YP88		0	2.0095e+07	0	0.2904	1.99986	3	1285.7	2.50374	15.2764	1
	High	IINVIGEPVDEKGPIFTDK	2	1	1	B5YP88		0	4.67748e+06	0	0.1442	1.65787	3	2084.13	2.79427	28.897	1
	High	AALVYGQMNEPPGAR	1	1	1	B5YP88		0	4.38325e+07	0	0.2226	1.40806	2	1573.78	3.18086	21.0373	0
B8LEU5	Cytochrome b559 subunit alpha OS=Thalassiosira pseudonana OX=35128 GN=THAPSDRAFT_bd1387 PE=3 SV=1 - [B8LEU5_THAPS]	9.16709	27.38	2	4	4	5	3.14675e+07	84	9.50784	5.2876
	A2	Sequence	# PSMs	# Proteins	# Protein Groups	Protein Group Accessions	Modifications	ΔCn	Area	q-Value	PEP	XCorr	Charge	MH+ [Da]	ΔM [ppm]	RT [min]	# Missed Cleavages
	High	QQVPLVNDRFSAK	2	1	1	B8LEU5		0	2.03551e+07	0	0.04129	2.37084	3	1501.82	3.01254	19.22	1
	High	QELEDLTK	1	2	1	B8LEU5		0	2.86136e+07	0	0.1682	2.32187	2	975.502	2.70571	17.5024	0
	High	QQVPLVNDR	1	1	1	B8LEU5		0	2.92354e+07	0	0.2155	2.25229	2	1068.58	2.81485	17.3857	0
	High	QELEDLTKGL	1	2	1	B8LEU5		0	3.65534e+07	0	0.05581	2.2221	2	1145.61	2.77453	26.5274	1
B8LES1	Cytochrome c550, PsbV OS=Thalassiosira pseudonana OX=35128 GN=PsbV PE=3 SV=1 - [B8LES1_THAPS]	8.50462	27.61	2	3	3	5	1.77641e+07	163	17.8291	7.29834
	A2	Sequence	# PSMs	# Proteins	# Protein Groups	Protein Group Accessions	Modifications	ΔCn	Area	q-Value	PEP	XCorr	Charge	MH+ [Da]	ΔM [ppm]	RT [min]	# Missed Cleavages
	High	TVVTDSSGNTTVLTPEQVKR	1	1	1	B8LES1		0	8.88447e+06	0	0.001012	4.57695	3	2132.13	3.08116	19.0218	1
	High	TNPNVGLDPEALSLATPR	2	2	1	B8LES1		0	3.3324e+07	0	0.06637	2.0114	2	1864.98	2.79021	30.5673	0
	High	TVVTDSSGnTTVLTPEQVKR	1	1	1	B8LES1	N9(Deamidated)	0	0	0.002	0.3516	1.5391	3	2133.13	12.0036	19.1087	1
	High	SADIYPR	1	2	1	B8LES1		0	1.10837e+07	0.005	0.3937	1.91627	2	821.417	2.43675	15.8995	0
B8BSY9	Uncharacterized protein OS=Thalassiosira pseudonana OX=35128 GN=THAPSDRAFT_20603 PE=4 SV=1 - [B8BSY9_THAPS]	7.47316	12.8	1	2	2	5	1.85562e+07	211	22.4004	8.99756
	A2	Sequence	# PSMs	# Proteins	# Protein Groups	Protein Group Accessions	Modifications	ΔCn	Area	q-Value	PEP	XCorr	Charge	MH+ [Da]	ΔM [ppm]	RT [min]	# Missed Cleavages
	High	VGSKDALFEAGNAGEIAR	4	1	1	B8BSY9		0	3.54704e+07	0	0.004648	3.47361	3	1804.92	3.04738	21.3944	1
	High	GYIVESQKR	1	1	1	B8BSY9		0	1.64197e+06	0.005	0.4092	1.67587	2	1079.59	2.80537	14.8551	1
B8CFW3	Fucoxanthin chlorophyll a/c protein 1 (Fragment) OS=Thalassiosira pseudonana OX=35128 GN=Lhcf1 PE=3 SV=1 - [B8CFW3_THAPS]	6.30769	17.37	9	2	2	3	2.77416e+07	190	20.3413	4.61475
	A2	Sequence	# PSMs	# Proteins	# Protein Groups	Protein Group Accessions	Modifications	ΔCn	Area	q-Value	PEP	XCorr	Charge	MH+ [Da]	ΔM [ppm]	RT [min]	# Missed Cleavages
	High	AAmmGILGLmVHEQLGGELPIVGQm	1	3	1	B8CFW3	M3(Oxidation); M4(Oxidation); M10(Oxidation); M25(Oxidation)	0	36670765	0	0.1408	2.35494	3	2659.3	2.81121	36.8849	0
	High	AIELNnGR	1	9	1	B8CFW3	N6(Deamidated)	0	1.77145e+07	0	0.2405	1.97977	2	887.461	2.83125	15.9948	0
	High	AIELNNGR	1	9	1	B8CFW3		0	1.88124e+07	0	0.2706	1.97298	2	886.476	2.49827	15.5906	0
B8BVI4	PS II complex 12 kDa extrinsic protein OS=Thalassiosira pseudonana OX=35128 GN=THAPSDRAFT_2848 PE=3 SV=1 - [B8BVI4_THAPS]	4.91541	10.14	1	2	2	3	9.95624e+06	148	15.4621	9.20264
	A2	Sequence	# PSMs	# Proteins	# Protein Groups	Protein Group Accessions	Modifications	ΔCn	Area	q-Value	PEP	XCorr	Charge	MH+ [Da]	ΔM [ppm]	RT [min]	# Missed Cleavages
	High	MPGMYPAAAGK	1	1	1	B8BVI4		0	1.60313e+07	0	0.00255	2.8753	2	1093.52	2.16129	18.4703	0
	High	AYLRmPGmYPAAAGK	1	1	1	B8BVI4	M5(Oxidation); M8(Oxidation)	0	3881138	0	0.1321	2.04011	3	1628.8	4.54785	16.7266	1
	High	mPGmYPAAAGK	1	1	1	B8BVI4	M1(Oxidation); M4(Oxidation)	0	2.20781e+06	0	0.2718	1.16819	2	1125.51	3.65217	15.0361	0
B8CC14	PSII_Pbs31 domain-containing protein OS=Thalassiosira pseudonana OX=35128 GN=THAPSDRAFT_24769 PE=4 SV=1 - [B8CC14_THAPS]	4.13478	16.48	1	2	2	3	4.2441e+07	176	18.1435	9.67139
	A2	Sequence	# PSMs	# Proteins	# Protein Groups	Protein Group Accessions	Modifications	ΔCn	Area	q-Value	PEP	XCorr	Charge	MH+ [Da]	ΔM [ppm]	RT [min]	# Missed Cleavages
	High	IAALESAVNAGDFGAVAAEK	2	1	1	B8CC14		0	3.84932e+07	0	0.03728	2.23034	3	1903.98	3.72228	29.6086	0
	High	TTLGTIYVR	1	1	1	B8CC14		0	4.63888e+07	0	0.1942	1.34718	2	1023.59	2.93088	21.1098	0
B8LEU6	PSI-F (Fragment) OS=Thalassiosira pseudonana OX=35128 GN=PSAF PE=3 SV=1 - [B8LEU6_THAPS]	2.86137	11.83	2	2	2	3	3.76205e+07	169	18.6519	9.0708
	A2	Sequence	# PSMs	# Proteins	# Protein Groups	Protein Group Accessions	Modifications	ΔCn	Area	q-Value	PEP	XCorr	Charge	MH+ [Da]	ΔM [ppm]	RT [min]	# Missed Cleavages
	High	ASQYEADSPPALALK	1	2	1	B8LEU6		0	2.56704e+07	0	0.05012	2.86137	2	1560.79	2.48452	22.659	0
	High	ASQYEADSPPALALKQQVER	2	2	1	B8LEU6		0	4.95706e+07	0	0.05119	1.73356	3	2201.13	2.8301	21.6356	1
B5YMW8	Histone H2B OS=Thalassiosira pseudonana OX=35128 GN=THAPS_35611 PE=3 SV=1 - [B5YMW8_THAPS]	2.56328	14.17	2	2	2	2	2.44559e+06	120	13.042	10.2134
	A2	Sequence	# PSMs	# Proteins	# Protein Groups	Protein Group Accessions	Modifications	ΔCn	Area	q-Value	PEP	XCorr	Charge	MH+ [Da]	ΔM [ppm]	RT [min]	# Missed Cleavages
	High	HAVSEGTK	1	2	1	B5YMW8		0	1.25551e+06	0	0.06485	2.56328	2	828.423	2.53735	13.0679	0
	High	LmLPGELAK	1	2	1	B5YMW8	M2(Oxidation)	0	3.63568e+06	0.005	0.3758	1.11687	2	987.557	2.50621	22.7386	0
B8BW58	Elongation factor 1-alpha OS=Thalassiosira pseudonana OX=35128 GN=THAPSDRAFT_3858 PE=3 SV=1 - [B8BW58_THAPS]	2.35967	2.52	1	1	1	1	7.0118e+06	436	47.7843	7.28369
	A2	Sequence	# PSMs	# Proteins	# Protein Groups	Protein Group Accessions	Modifications	ΔCn	Area	q-Value	PEP	XCorr	Charge	MH+ [Da]	ΔM [ppm]	RT [min]	# Missed Cleavages
	High	IGGIGTVPVGR	1	1	1	B8BW58		0	7.0118e+06	0	0.2294	2.35967	2	1025.61	2.62413	20.5944	0
B8BX93	Fucoxanthin chlorophyll a/c light-harvesting protein, major type OS=Thalassiosira pseudonana OX=35128 GN=Lhcf7 PE=3 SV=1 - [B8BX93_THAPS]	2.2126	10.31	1	2	2	2	7.40302e+06	194	20.8698	4.88135
	A2	Sequence	# PSMs	# Proteins	# Protein Groups	Protein Group Accessions	Modifications	ΔCn	Area	q-Value	PEP	XCorr	Charge	MH+ [Da]	ΔM [ppm]	RT [min]	# Missed Cleavages
	High	ALQELQHGR	1	1	1	B8BX93		0	7.40302e+06	0	0.02817	2.2126	2	1051.57	3.15077	14.8536	0
	High	LAmLAILELLR	1	1	1	B8BX93	M3(Oxidation)	0	0	0	0.183	0.967067	2	1271.78	3.77959	40.9469	0
B5YMW7	Histone H2A OS=Thalassiosira pseudonana OX=35128 GN=THAPS_35407 PE=3 SV=1 - [B5YMW7_THAPS]	2.12454	7.26	4	1	1	1	30009238	124	13.0182	10.2573
	A2	Sequence	# PSMs	# Proteins	# Protein Groups	Protein Group Accessions	Modifications	ΔCn	Area	q-Value	PEP	XCorr	Charge	MH+ [Da]	ΔM [ppm]	RT [min]	# Missed Cleavages
	High	AGLQFPVGR	1	4	1	B5YMW7		0	30009238	0	0.07254	2.12454	2	944.533	2.1497	22.6126	0
B5YLU3	Fucoxanthin chlorophyll a/c protein-LI818 clade OS=Thalassiosira pseudonana OX=35128 GN=Lhcx6_1 PE=3 SV=1 - [B5YLU3_THAPS]	1.97593	14.07	1	3	3	4	1.81642e+07	199	21.2491	4.93213
	A2	Sequence	# PSMs	# Proteins	# Protein Groups	Protein Group Accessions	Modifications	ΔCn	Area	q-Value	PEP	XCorr	Charge	MH+ [Da]	ΔM [ppm]	RT [min]	# Missed Cleavages
	High	SEAEFVNYQVR	2	1	1	B5YLU3		0	4.17135e+07	0	0.0317	1.97593	2	1341.65	3.78922	20.7494	0
	High	ASPEELAR	1	1	1	B5YLU3		0	5.72393e+06	0	0.2624	1.51327	2	872.449	1.72706	15.5032	0
	High	LLQTEPGTR	1	1	1	B5YLU3		0	7.05513e+06	0	0.2525	1.31511	2	1014.56	1.95233	15.6766	0
B8BVI1	Fucoxanthin-chlorophyll a-c binding protein, plastid OS=Thalassiosira pseudonana OX=35128 GN=Lhcf11 PE=3 SV=1 - [B8BVI1_THAPS]	1.95995	13.78	1	2	2	4	3.05923e+06	196	21.0307	4.88135
	A2	Sequence	# PSMs	# Proteins	# Protein Groups	Protein Group Accessions	Modifications	ΔCn	Area	q-Value	PEP	XCorr	Charge	MH+ [Da]	ΔM [ppm]	RT [min]	# Missed Cleavages
	High	AAMLAVLGYVAPETYR	2	1	1	B8BVI1		0	5.31718e+06	0	0.01453	1.95995	2	1724.91	2.98334	36.592	0
	High	LAmLAFLELIR	2	1	1	B8BVI1	M3(Oxidation)	0	801284	0	0.1695	1.25723	2	1305.76	3.41991	39.9188	0
A0T0T5	Photosystem I ferredoxin-binding protein OS=Thalassiosira pseudonana OX=35128 GN=psaD PE=3 SV=1 - [A0T0T5_THAPS]	0	7.19	1	1	1	1	4.31622e+06	139	15.5079	9.39307
	A2	Sequence	# PSMs	# Proteins	# Protein Groups	Protein Group Accessions	Modifications	ΔCn	Area	q-Value	PEP	XCorr	Charge	MH+ [Da]	ΔM [ppm]	RT [min]	# Missed Cleavages
	High	NGENLLYLAR	1	1	1	A0T0T5		0	4.31622e+06	0.002	0.3441	0.942496	2	1162.63	3.54082	24.9434	0
B5YM14	Predicted protein OS=Thalassiosira pseudonana OX=35128 GN=THAPS_25397 PE=4 SV=1 - [B5YM14_THAPS]	0	4.47	1	1	1	1		1590	174.639	5.23682
	A2	Sequence	# PSMs	# Proteins	# Protein Groups	Protein Group Accessions	Modifications	ΔCn	Area	q-Value	PEP	XCorr	Charge	MH+ [Da]	ΔM [ppm]	RT [min]	# Missed Cleavages
	High	DDAPAPSSSVNDLTSPPPAKLSVSASPcIHLLGLGGLGSPEPALFSPQQQPQTSALELPAPVQDDFGDGSR	1	1	1	B5YM14	C28(Carbamidomethyl)	0	0	0	0.2269	0.363834	5	7188.4	-18.591	38.3578	1
B8CFV4	Actin-like protein OS=Thalassiosira pseudonana OX=35128 GN=ACT1 PE=3 SV=1 - [B8CFV4_THAPS]	0	2.65	1	1	1	1	3.65125e+06	377	41.7639	5.08447
	A2	Sequence	# PSMs	# Proteins	# Protein Groups	Protein Group Accessions	Modifications	ΔCn	Area	q-Value	PEP	XCorr	Charge	MH+ [Da]	ΔM [ppm]	RT [min]	# Missed Cleavages
	High	AGFAGDDAPR	1	1	1	B8CFV4		0	3.65125e+06	0.005	0.3873	1.33987	2	976.45	2.18726	15.6624	0
B8C1Y2	PHB domain-containing protein OS=Thalassiosira pseudonana OX=35128 GN=THAPSDRAFT_40630 PE=4 SV=1 - [B8C1Y2_THAPS]	0	3.07	1	1	1	1	1.62387e+07	293	31.9835	5.59229
	A2	Sequence	# PSMs	# Proteins	# Protein Groups	Protein Group Accessions	Modifications	ΔCn	Area	q-Value	PEP	XCorr	Charge	MH+ [Da]	ΔM [ppm]	RT [min]	# Missed Cleavages
	High	YLSGLGVAR	1	1	1	B8C1Y2		0	1.62387e+07	0	0.2302	1.54962	2	935.532	1.56588	19.7226	0
B8C0W4	ATP synthase OS=Thalassiosira pseudonana OX=35128 GN=THAPSDRAFT_40156 PE=3 SV=1 - [B8C0W4_THAPS]	0	3.54	1	1	1	1	7.7325e+06	367	39.9097	7.12256
	A2	Sequence	# PSMs	# Proteins	# Protein Groups	Protein Group Accessions	Modifications	ΔCn	Area	q-Value	PEP	XCorr	Charge	MH+ [Da]	ΔM [ppm]	RT [min]	# Missed Cleavages
	High	TLQESVASELAAR	1	1	1	B8C0W4		0	7.7325e+06	0	0.07445	1.1843	2	1374.73	3.23914	23.4803	0
B8C007	Uncharacterized protein OS=Thalassiosira pseudonana OX=35128 GN=THAPSDRAFT_4688 PE=4 SV=1 - [B8C007_THAPS]	0	1.9	1	1	1	1	1.1021e+07	1419	154.808	4.7417
	A2	Sequence	# PSMs	# Proteins	# Protein Groups	Protein Group Accessions	Modifications	ΔCn	Area	q-Value	PEP	XCorr	Charge	MH+ [Da]	ΔM [ppm]	RT [min]	# Missed Cleavages
	High	qLEqSELKEEEDSVDGDEEQVQGENTK	1	1	1	B8C007	Q1(Deamidated); Q4(Deamidated)	0	1.1021e+07	0	0.1304	1.45827	3	3094.38	15.1718	24.8282	1
B8BX92	Fucoxanthin chlorophyll a/c protein 6 OS=Thalassiosira pseudonana OX=35128 GN=Lhcf6 PE=3 SV=1 - [B8BX92_THAPS]	0	10.45	1	2	2	2	3.73359e+06	201	21.7721	5.33838
	A2	Sequence	# PSMs	# Proteins	# Protein Groups	Protein Group Accessions	Modifications	ΔCn	Area	q-Value	PEP	XCorr	Charge	MH+ [Da]	ΔM [ppm]	RT [min]	# Missed Cleavages
	High	AIELNQGR	1	1	1	B8BX92		0	4.99752e+06	0	0.2652	1.31645	2	900.492	2.77052	15.7687	0
	High	AGYHLPGDISLGR	1	1	1	B8BX92		0	2.46967e+06	0	0.2299	1.24064	3	1355.71	2.53436	23.4447	0
B8BTC7	PHB domain-containing protein OS=Thalassiosira pseudonana OX=35128 GN=THAPSDRAFT_268160 PE=4 SV=1 - [B8BTC7_THAPS]	0	3.53	1	1	1	1	2.08819e+07	283	30.951	7.28369
	A2	Sequence	# PSMs	# Proteins	# Protein Groups	Protein Group Accessions	Modifications	ΔCn	Area	q-Value	PEP	XCorr	Charge	MH+ [Da]	ΔM [ppm]	RT [min]	# Missed Cleavages
	High	NALLVANAAK	1	1	1	B8BTC7		0	2.08819e+07	0	0.3024	1.36492	2	984.587	3.11527	17.9008	0
B8BUU4	Fucoxanthin chl a/c protein, lhca clade OS=Thalassiosira pseudonana OX=35128 GN=Lhca2 PE=3 SV=1 - [B8BUU4_THAPS]	0	3.6	1	1	1	1	3.33247e+07	250	27.1115	4.93213
	A2	Sequence	# PSMs	# Proteins	# Protein Groups	Protein Group Accessions	Modifications	ΔCn	Area	q-Value	PEP	XCorr	Charge	MH+ [Da]	ΔM [ppm]	RT [min]	# Missed Cleavages
	High	AGYFLPQGI	1	1	1	B8BUU4		0	3.33247e+07	0.002	0.3446	1.05918	2	965.511	2.22345	34.3019	0

## Sheet: Gel 2(Lhcx6_1)
Source data 2. Mass sepctrometric data of gel 2 separated by SDS-PAGE.
Accession		Description	Score	MW [kDa]	Coverage	# Proteins	# Unique Peptides	# Peptides	# PSMs	Area	# AAs	MW [kDa]	calc. pI
B5YLU3	Lhcx6_1	Fucoxanthin chlorophyll a/c protein-LI818 clade OS=Thalassiosira pseudonana OX=35128 GN=Lhcx6_1 PE=3 SV=1 - [B5YLU3_THAPS]	143.94	21.2491	41.21	1	10	10	72	1.87311e+09	199	21.2491	4.93213
		A2	Sequence	q-Value	# PSMs	# Proteins	# Protein Groups	Protein Group Accessions	Modifications	ΔCn	Area	q-Value	PEP	XCorr	Charge	MH+ [Da]	ΔM [ppm]	RT [min]	# Missed Cleavages
		High	FAQmAVLGFIIPEK	0	23	1	1	B5YLU3	M4(Oxidation)	0	3.40048e+08	0	6.981e-05	4.61125	2	1579.86	4.19643	35.7331	0
		High	FAQMAVLGFIIPEK	0	7	1	1	B5YLU3		0	1.6684e+08	0	1.39e-06	4.21634	2	1563.87	4.50034	40.2634	0
		High	TDAKIEGLGWRPK	0	3	1	1	B5YLU3		0	2.09637e+07	0	1.027e-08	4.13885	3	1470.81	3.13942	19.2687	1
		High	YREVEIMHGR	0	2	1	1	B5YLU3		0	1.26851e+08	0	0.001223	3.21416	3	1289.65	2.72139	16.3691	1
		High	SEAEFVNYQVR	0	14	1	1	B5YLU3		0	4.83709e+09	0	5.126e-06	3.20802	2	1341.65	3.60725	20.7754	0
		High	LLQTEPGTRTDAK	0	3	1	1	B5YLU3		0	3.30651e+08	0	0.002253	2.6806	2	1429.77	3.82287	15.3302	1
		High	IEGLGWRPK	0	6	1	1	B5YLU3		0	442203042	0	0.002357	2.63513	3	1055.6	3.38557	19.0882	0
		High	cAYDGAFGDDFLAPTGR	0	5	1	1	B5YLU3	C1(Carbamidomethyl)	0	8.64239e+07	0	8.184e-10	2.5045	2	1832.8	4.87614	30.9068	0
		High	YREVEImHGR	0	2	1	1	B5YLU3	M7(Oxidation)	0	7.18121e+07	0	0.01495	2.49568	3	1305.64	2.46893	15.199	1
		High	SEAEFVnYQVR	0	2	1	1	B5YLU3	N7(Deamidated)	0	1.74644e+07	0	6.587e-05	2.36945	2	1342.63	4.32658	21.728	0
		High	LLQTEPGTR	0	1	1	1	B5YLU3		0	1.8974e+08	0	0.003425	2.29612	2	1014.56	3.15551	15.8303	0
		High	ASPEELAR	0	3	1	1	B5YLU3		0	8.19667e+07	0	0.0156	1.5936	2	872.45	2.9863	15.6414	0
		High	EVEImHGR	0.002	1	1	1	B5YLU3	M5(Oxidation)	0	2.88804e+06	0.002	0.07172	1.70745	2	986.476	3.23093	14.6201	0
B8LES1	PsbV	Cytochrome c550, PsbV OS=Thalassiosira pseudonana OX=35128 GN=PsbV PE=3 SV=1 - [B8LES1_THAPS]	121.745	17.8291	53.99	2	9	9	64	3.95158e+09	163	17.8291	7.29834
		A2	Sequence	q-Value	# PSMs	# Proteins	# Protein Groups	Protein Group Accessions	Modifications	ΔCn	Area	q-Value	PEP	XCorr	Charge	MH+ [Da]	ΔM [ppm]	RT [min]	# Missed Cleavages
		High	TVVTDSSGNTTVLTPEQVKR	0	11	1	1	B8LES1		0	3.99925e+09	0	1.992e-12	5.64815	2	2132.13	2.62944	19.2487	1
		High	TNPNVGLDPEALSLATPR	0	20	2	1	B8LES1		0	6.69002e+09	0	6.964e-05	4.9496	3	1864.98	3.24117	30.4965	0
		High	TVVTDSSGNTTVLTPEQVK	0	7	1	1	B8LES1		0	1.16546e+09	0	1.058e-10	4.87318	2	1976.03	3.91051	21.7235	0
		High	mRSLTDEDLYSIAGHImLQPK	0	3	1	1	B8LES1	M1(Oxidation); M17(Oxidation)	0	1.83422e+07	0	4.557e-09	3.73109	3	2450.22	4.01797	29.8293	1
		High	TVVTDSSGnTTVLTPEQVK	0	3	1	1	B8LES1	N9(Deamidated)	0	2.11251e+07	0	0.001149	3.36703	2	1977.02	8.10354	22.472	0
		High	SLTDEDLYSIAGHIMLQPK	0	3	1	1	B8LES1		0	3.07579e+07	0	1.809e-13	3.26319	3	2131.08	4.0376	35.7252	0
		High	TNPnVGLDPEALSLATPR	0	2	2	1	B8LES1	N4(Deamidated)	0	1.92838e+07	0	7.881e-11	2.93667	2	1865.98	8.99965	31.7534	0
		High	SLTDEDLYSIAGHImLQPK	0	3	1	1	B8LES1	M15(Oxidation)	0	0	0	2.731e-12	2.43419	3	2147.08	4.13011	32.3335	0
		High	TNPNVGLDPEALSLATPRR	0	3	2	1	B8LES1		0	1.29888e+08	0	0.006037	1.96273	3	2021.08	3.23998	26.5669	1
		High	TVVTDSSGnTTVLTPEQVKR	0	2	1	1	B8LES1	N9(Deamidated)	0	5.03877e+07	0	0.0006864	1.94582	3	2133.12	7.88334	20.3574	1
		High	SADIYPR	0	4	2	1	B8LES1		0	1.29191e+07	0	0.07094	1.87577	2	821.418	3.10549	17.7301	0
		High	IVAEKWGGGK	0	1	1	1	B8LES1		0	2.94719e+06	0	0.005144	1.85418	2	1044.59	3.33577	15.739	1
		High	DNISALVDYLK	0	1	1	1	B8LES1		0	5.50265e+06	0	0.006313	1.49945	2	1250.67	3.92497	35.1749	0
		High	mRSLTDEDLYSIAGHImLqPK	0	1	1	1	B8LES1	M1(Oxidation); M17(Oxidation); Q19(Deamidated)	0	4369212	0	0.02601	1.41404	4	2451.22	10.7807	29.8122	1
B8BVI1	Lhcf11	Fucoxanthin-chlorophyll a-c binding protein, plastid OS=Thalassiosira pseudonana OX=35128 GN=Lhcf11 PE=3 SV=1 - [B8BVI1_THAPS]	91.9875	21.0307	22.96	1	5	5	42	2.02666e+08	196	21.0307	4.88135
		A2	Sequence	q-Value	# PSMs	# Proteins	# Protein Groups	Protein Group Accessions	Modifications	ΔCn	Area	q-Value	PEP	XCorr	Charge	MH+ [Da]	ΔM [ppm]	RT [min]	# Missed Cleavages
		High	AAMLAVLGYVAPETYR	0	8	1	1	B8BVI1		0	3.85925e+08	0	0.0001576	4.59028	3	1724.91	3.47092	36.2713	0
		High	AAmLAVLGYVAPETYR	0	24	1	1	B8BVI1	M3(Oxidation)	0	5.67062e+08	0	2.62e-10	4.16407	3	1740.91	3.69541	31.7181	0
		High	RQTAELQHGR	0	3	1	1	B8BVI1		0	4.8298e+06	0	7.977e-05	3.04995	3	1195.63	2.1965	13.871	1
		High	LAmLAFLELIR	0	3	1	1	B8BVI1	M3(Oxidation)	0	6.69503e+06	0	0.001884	2.84057	2	1305.76	3.51339	39.754	0
		High	QTAELQHGR	0	3	1	1	B8BVI1		0	1.2792e+07	0	0.01037	2.57633	2	1039.53	1.79067	13.734	0
		High	LAELKHGR	0	1	1	1	B8BVI1		0	2.81438e+07	0	0.04284	2.41946	2	923.545	2.96373	14.593	1
B8BSY9	PsbQ	Uncharacterized protein OS=Thalassiosira pseudonana OX=35128 GN=THAPSDRAFT_20603 PE=4 SV=1 - [B8BSY9_THAPS]	79.5019	22.4004	24.64	1	10	10	34	4.51879e+08	211	22.4004	8.99756
		A2	Sequence	q-Value	# PSMs	# Proteins	# Protein Groups	Protein Group Accessions	Modifications	ΔCn	Area	q-Value	PEP	XCorr	Charge	MH+ [Da]	ΔM [ppm]	RT [min]	# Missed Cleavages
		High	VGSKDALFEAGNAGEIAR	0	9	1	1	B8BSY9		0	840308762	0	6.803e-06	5.52765	3	1804.93	4.06185	21.4171	1
		High	VGSKDALFEAGNAGEIARK	0	5	1	1	B8BSY9		0	4.3017e+07	0	5.081e-08	4.9886	3	1933.02	3.66675	19.6064	2
		High	DALFEAGNAGEIARK	0	1	1	1	B8BSY9		0	2.57319e+07	0	1.76e-08	3.91756	3	1561.8	2.80024	20.9191	1
		High	VGSKDALFEAGnAGEIAR	0	3	1	1	B8BSY9	N12(Deamidated)	0	2.53454e+07	0	1.01e-09	3.72454	3	1805.91	3.54869	22.4618	1
		High	DALFEAGNAGEIAR	0	6	1	1	B8BSY9		0	4.54018e+08	0	1.817e-08	3.63896	2	1433.71	4.29389	25.199	0
		High	KKGYIVESQK	0	1	1	1	B8BSY9		0	7.40449e+06	0	0.0003651	2.90719	2	1179.68	2.81431	14.9544	2
		High	KGYIVESQKR	0	1	1	1	B8BSY9		0	1.38979e+07	0	3.634e-06	2.67877	2	1207.68	3.72133	14.9364	2
		High	GLAQTPEQKKLAK	0	1	1	1	B8BSY9		0	4.30017e+06	0	1.863e-06	2.65415	3	1411.83	2.98655	15.1845	2
		High	GLAQTPEQKK	0	2	1	1	B8BSY9		0	6.13096e+07	0	0.0209	2.15011	2	1099.61	3.10106	14.4373	1
		High	LKNLPGYVEK	0	2	1	1	B8BSY9		0	2.94632e+07	0	0.003865	1.94392	3	1160.67	3.72652	17.0691	1
		High	DALFEAGnAGEIAR	0	2	1	1	B8BSY9	N8(Deamidated)	0	9.56432e+06	0	0.0004338	1.7209	2	1434.69	3.52016	27.038	0
		High	GYIVESQKR	0.002	1	1	1	B8BSY9		0	3.15239e+07	0.002	0.07477	2.33924	2	1079.59	3.03151	15.16	1
B8BX92	Lhcf6	Fucoxanthin chlorophyll a/c protein 6 OS=Thalassiosira pseudonana OX=35128 GN=Lhcf6 PE=3 SV=1 - [B8BX92_THAPS]	21.4257	21.7721	43.78	1	6	7	29	1.18448e+08	201	21.7721	5.33838
		A2	Sequence	q-Value	# PSMs	# Proteins	# Protein Groups	Protein Group Accessions	Modifications	ΔCn	Area	q-Value	PEP	XCorr	Charge	MH+ [Da]	ΔM [ppm]	RT [min]	# Missed Cleavages
		High	AGYHLPGDISLGR	0	4	1	1	B8BX92		0	1.14116e+08	0	2.304e-05	2.91066	3	1355.71	2.93955	23.6511	0
		High	VmIDATGESQFR	0	2	1	1	B8BX92	M2(Oxidation)	0	8.60379e+07	0	0.0008228	2.34924	2	1369.65	3.60512	19.6215	0
		High	YVELKHGR	0	3	8	4	B8CFG4;B8CFW3;B8CEV5;B8BX92		0	2.68812e+07	0	0.01087	2.24987	2	1001.56	4.87486	14.7239	1
		High	VMIDATGESQFR	0	2	1	1	B8BX92		0	140398611	0	0.00131	2.17538	2	1353.65	3.318	21.3737	0
		High	AIELNQGR	0	2	1	1	B8BX92		0	1.00829e+08	0	0.05687	2.02635	2	900.493	3.58388	15.9605	0
		High	AAMMGILGLmmHEQVGGTFPIVGEm	0	4	1	1	B8BX92	M10(Oxidation); M11(Oxidation); M25(Oxidation)	0	1.27889e+07	0	0.005187	1.95612	3	2668.24	3.9806	38.9158	0
		High	AAMMGILGLMmHEQVGGTFPIVGEm	0	4	1	1	B8BX92	M11(Oxidation); M25(Oxidation)	0	6331231	0	1.028e-05	1.75628	3	2652.25	3.90536	44.1643	0
		High	AAMmGILGLmmHEQVGGTFPIVGEm	0	1	1	1	B8BX92	M4(Oxidation); M10(Oxidation); M11(Oxidation); M25(Oxidation)	0	0	0	0.06708	1.16057	3	2684.23	3.09994	38.5394	0
		High	IAQLAFVGnLITR	0.002	1	1	1	B8BX92	N9(Deamidated)	0	1.25057e+06	0.002	0.08293	1.18941	2	1416.83	3.9443	33.3978	0
		High	AAMMGILGLMmHEqVGGTFPIVGEm	0.002	1	1	1	B8BX92	M11(Oxidation); Q14(Deamidated); M25(Oxidation)	0	436105	0.002	0.1095	1.11993	4	2653.25	10.5442	44.0866	0
		High	nGFDFGWDK	0.002	2	1	1	B8BX92	N1(Deamidated)	0	1.10642e+07	0.002	0.1599	1.11848	2	1086.46	3.75294	32.752	0
		High	AAMMGILGLmmHEqVGGTFPIVGEm	0.002	3	1	1	B8BX92	M10(Oxidation); M11(Oxidation); Q14(Deamidated); M25(Oxidation)	0	655405	0.002	0.1021	1.06518	3	2669.25	11.4536	38.6493	0
B8CFW3	Lhcf1	Fucoxanthin chlorophyll a/c protein 1 (Fragment) OS=Thalassiosira pseudonana OX=35128 GN=Lhcf1 PE=3 SV=1 - [B8CFW3_THAPS]	21.1151	20.3413	37.37	7	1	6	13	4.47312e+07	190	20.3413	4.61475
		A2	Sequence	q-Value	# PSMs	# Proteins	# Protein Groups	Protein Group Accessions	Modifications	ΔCn	Area	q-Value	PEP	XCorr	Charge	MH+ [Da]	ΔM [ppm]	RT [min]	# Missed Cleavages
		High	nGALDFGWDSFDEETK	0	3	3	1	B8CFW3	N1(Deamidated)	0	3.21729e+07	0	2.593e-12	3.86819	2	1831.77	3.65833	38.8794	0
		High	RAIELNNGR	0	1	9	3	B8CFW3;B8CFG4;B8CEV5		0	1.62049e+07	0	3.472e-05	2.89968	2	1042.58	3.13407	15.1718	1
		High	YVELKHGR	0	3	8	4	B8CFG4;B8CFW3;B8CEV5;B8BX92		0	2.68812e+07	0	0.01087	2.24987	2	1001.56	4.87486	14.7239	1
		High	AIELNNGR	0	1	9	3	B8CFW3;B8CFG4;B8CEV5		0	3.71222e+07	0	0.05475	1.93705	2	886.477	3.25563	15.7953	0
		High	DVTGEGEFVGDFR	0	1	4	2	B8CFW3;B8CEV5		0	3.67414e+07	0	0.0004442	1.88119	2	1427.65	4.11481	27.0006	0
		High	NGALDFGWDSFDEETK	0	1	3	1	B8CFW3		0	7.09953e+06	0	0.03549	1.49052	2	1830.79	4.46435	33.9561	0
		High	AIELNnGR	0.002	1	9	3	B8CFW3;B8CFG4;B8CEV5	N6(Deamidated)	0	6.52792e+07	0.002	0.151	1.64351	2	887.461	3.2439	16.1715	0
		High	AAmmGILGLmVHEQLGGELPIVGQm	0.002	2	3	2	B8CFW3;B8CEV5	M3(Oxidation); M4(Oxidation); M10(Oxidation); M25(Oxidation)	0	1.21011e+07	0.002	0.1788	1.39127	3	2659.31	5.0834	36.9191	0
B8C2Y4	Lhcr10	Fucoxanthin chlorophyll a/c light-harvesting protein OS=Thalassiosira pseudonana OX=35128 GN=Lhcr10 PE=3 SV=1 - [B8C2Y4_THAPS]	20.6186	23.3427	16.82	1	4	4	14	3.31134e+07	220	23.3427	6.96143
		A2	Sequence	q-Value	# PSMs	# Proteins	# Protein Groups	Protein Group Accessions	Modifications	ΔCn	Area	q-Value	PEP	XCorr	Charge	MH+ [Da]	ΔM [ppm]	RT [min]	# Missed Cleavages
		High	AAMIAMASLFAMK	0	3	1	1	B8C2Y4		0	1.37649e+07	0	1.102e-06	3.56615	2	1355.69	3.52853	37.16	0
		High	KLSADKLER	0	1	1	1	B8C2Y4		0	6770011	0	0.00319	2.23801	2	1059.62	2.67697	15.2063	2
		High	AIPGSVPIMDMLGAN	0	2	1	1	B8C2Y4		0	5.49638e+07	0	0.004207	1.99778	2	1485.75	4.49518	42.4726	0
		High	AAMIAMASLFAmK	0	4	1	1	B8C2Y4	M12(Oxidation)	0	3.48207e+07	0	0.01161	1.98148	2	1371.69	3.99075	33.7247	0
		High	AAmIAmASLFAMK	0	1	1	1	B8C2Y4	M3(Oxidation); M6(Oxidation)	0	2.3739e+07	0	0.003054	1.65766	2	1387.68	3.12282	26.5481	0
		High	AIPGSVPImDMLGAN	0	2	1	1	B8C2Y4	M9(Oxidation)	0	0	0	0.02387	1.23534	2	1501.75	4.17551	35.844	0
		High	LSADKLER	0.002	1	1	1	B8C2Y4		0	9.5558e+06	0.002	0.1296	1.96088	2	931.524	3.04433	15.2823	1
B8CEV5	Lhcf5	Fucoxanthin chlorophyll a/c protein 5 OS=Thalassiosira pseudonana OX=35128 GN=Lhcf5 PE=3 SV=1 - [B8CEV5_THAPS]	20.5757	21.501	43	5	2	7	11	4.29673e+07	200	21.501	5.07178
		A2	Sequence	q-Value	# PSMs	# Proteins	# Protein Groups	Protein Group Accessions	Modifications	ΔCn	Area	q-Value	PEP	XCorr	Charge	MH+ [Da]	ΔM [ppm]	RT [min]	# Missed Cleavages
		High	nGALDFGWDSFSEETK	0	1	1	1	B8CEV5	N1(Deamidated)	0	3.97392e+06	0	0.0001036	3.28942	2	1803.78	4.75626	38.3427	0
		High	RAIELNNGR	0	1	9	3	B8CFW3;B8CFG4;B8CEV5		0	1.62049e+07	0	3.472e-05	2.89968	2	1042.58	3.13407	15.1718	1
		High	AGIHLPGAISLDGTK	0	1	1	1	B8CEV5		0	9.6651e+06	0	3.889e-05	2.56944	3	1449.81	3.10367	25.543	0
		High	YVELKHGR	0	3	8	4	B8CFG4;B8CFW3;B8CEV5;B8BX92		0	2.68812e+07	0	0.01087	2.24987	2	1001.56	4.87486	14.7239	1
		High	AIELNNGR	0	1	9	3	B8CFW3;B8CFG4;B8CEV5		0	3.71222e+07	0	0.05475	1.93705	2	886.477	3.25563	15.7953	0
		High	DVTGEGEFVGDFR	0	1	4	2	B8CFW3;B8CEV5		0	3.67414e+07	0	0.0004442	1.88119	2	1427.65	4.11481	27.0006	0
		High	AIELNnGR	0.002	1	9	3	B8CFW3;B8CFG4;B8CEV5	N6(Deamidated)	0	6.52792e+07	0.002	0.151	1.64351	2	887.461	3.2439	16.1715	0
		High	AAmmGILGLmVHEQLGGELPIVGQm	0.002	2	3	2	B8CFW3;B8CEV5	M3(Oxidation); M4(Oxidation); M10(Oxidation); M25(Oxidation)	0	1.21011e+07	0.002	0.1788	1.39127	3	2659.31	5.0834	36.9191	0
A0T0T5		Photosystem I ferredoxin-binding protein OS=Thalassiosira pseudonana OX=35128 GN=psaD PE=3 SV=1 - [A0T0T5_THAPS]	17.5896	15.5079	35.25	2	4	4	11	3.41785e+07	139	15.5079	9.39307
		A2	Sequence	q-Value	# PSMs	# Proteins	# Protein Groups	Protein Group Accessions	Modifications	ΔCn	Area	q-Value	PEP	XCorr	Charge	MH+ [Da]	ΔM [ppm]	RT [min]	# Missed Cleavages
		High	nGENLLYLAR	0	4	1	1	A0T0T5	N1(Deamidated)	0	5.27983e+07	0	0.007248	2.9871	2	1163.61	3.21691	30.5075	0
		High	NGENLLYLAR	0	2	1	1	A0T0T5		0	4.64821e+07	0	0.002935	2.98273	2	1162.63	3.12084	24.9711	0
		High	IFPSGEVQYLHPK	0	1	2	1	A0T0T5		0	1.13731e+07	0	0.0001689	2.69956	3	1514.8	2.93756	22.4985	0
		High	GFSIGKNPNPASIK	0	2	1	1	A0T0T5		0	3.8364e+07	0	0.0007036	2.32125	3	1429.78	3.1936	18.93	1
		High	IFPSGEVqYLHPK	0	1	2	1	A0T0T5	Q8(Deamidated)	0	0	0	0.004994	1.4791	3	1515.81	16.6413	22.5084	0
		High	KEQcLALSTQLR	0.002	1	1	1	A0T0T5	C4(Carbamidomethyl)	0	377935	0.002	0.1846	1.23367	3	1446.78	3.5612	18.8523	1
B8CFG4		Uncharacterized protein OS=Thalassiosira pseudonana OX=35128 GN=THAPSDRAFT_270233 PE=3 SV=1 - [B8CFG4_THAPS]	17.5599	21.752	14.36	5	1	4	8	3.63991e+07	202	21.752	5.04639
		A2	Sequence	q-Value	# PSMs	# Proteins	# Protein Groups	Protein Group Accessions	Modifications	ΔCn	Area	q-Value	PEP	XCorr	Charge	MH+ [Da]	ΔM [ppm]	RT [min]	# Missed Cleavages
		High	RAIELNNGR	0	1	9	3	B8CFW3;B8CFG4;B8CEV5		0	1.62049e+07	0	3.472e-05	2.89968	2	1042.58	3.13407	15.1718	1
		High	DITGGEFVGDFR	0	2	1	1	B8CFG4		0	17036985	0	0.0002214	2.44734	2	1312.62	4.54741	28.6689	0
		High	YVELKHGR	0	3	8	4	B8CFG4;B8CFW3;B8CEV5;B8BX92		0	2.68812e+07	0	0.01087	2.24987	2	1001.56	4.87486	14.7239	1
		High	AIELNNGR	0	1	9	3	B8CFW3;B8CFG4;B8CEV5		0	3.71222e+07	0	0.05475	1.93705	2	886.477	3.25563	15.7953	0
		High	AIELNnGR	0.002	1	9	3	B8CFW3;B8CFG4;B8CEV5	N6(Deamidated)	0	6.52792e+07	0.002	0.151	1.64351	2	887.461	3.2439	16.1715	0
B8BUU4	Lhca2	Fucoxanthin chl a/c protein, lhca clade OS=Thalassiosira pseudonana OX=35128 GN=Lhca2 PE=3 SV=1 - [B8BUU4_THAPS]	16.6107	27.1115	6.8	1	2	2	8	2.98063e+08	250	27.1115	4.93213
		A2	Sequence	q-Value	# PSMs	# Proteins	# Protein Groups	Protein Group Accessions	Modifications	ΔCn	Area	q-Value	PEP	XCorr	Charge	MH+ [Da]	ΔM [ppm]	RT [min]	# Missed Cleavages
		High	EAELTHGR	0	3	1	1	B8BUU4		0	1.47717e+07	0	0.02905	2.1783	2	912.457	3.4174	13.8345	0
		High	AGYFLPQGI	0	5	1	1	B8BUU4		0	5.81355e+08	0	0.035	1.74114	2	965.512	3.17168	33.9767	0
B8BX93	Lhcf7	Fucoxanthin chlorophyll a/c light-harvesting protein, major type OS=Thalassiosira pseudonana OX=35128 GN=Lhcf7 PE=3 SV=1 - [B8BX93_THAPS]	16.1144	20.8698	15.46	1	3	3	7	1.48855e+08	194	20.8698	4.88135
		A2	Sequence	q-Value	# PSMs	# Proteins	# Protein Groups	Protein Group Accessions	Modifications	ΔCn	Area	q-Value	PEP	XCorr	Charge	MH+ [Da]	ΔM [ppm]	RT [min]	# Missed Cleavages
		High	LAmLAILELLR	0	3	1	1	B8BX93	M3(Oxidation)	0	1.38484e+07	0	1.734e-07	3.01231	2	1271.78	3.58762	40.9984	0
		High	ALQELQHGR	0	3	1	1	B8BX93		0	419055448	0	0.01726	2.42986	2	1051.57	3.03469	15.1544	0
		High	FDqYRTAELK	0	1	1	1	B8BX93	Q3(Deamidated)	0	1.36621e+07	0	0.02355	1.64806	2	1271.63	2.93434	17.08	1
B8LEU6		PSI-F (Fragment) OS=Thalassiosira pseudonana OX=35128 GN=PSAF PE=3 SV=1 - [B8LEU6_THAPS]	13.2673	18.6519	11.83	2	2	2	5	1.58746e+08	169	18.6519	9.0708
		A2	Sequence	q-Value	# PSMs	# Proteins	# Protein Groups	Protein Group Accessions	Modifications	ΔCn	Area	q-Value	PEP	XCorr	Charge	MH+ [Da]	ΔM [ppm]	RT [min]	# Missed Cleavages
		High	ASQYEADSPPALALK	0	2	2	1	B8LEU6		0	1.81921e+08	0	9.152e-07	4.61861	2	1560.8	3.57946	22.6994	0
		High	ASQYEADSPPALALKQQVER	0	3	2	1	B8LEU6		0	1.35571e+08	0	7.375e-08	3.93708	3	2201.13	4.07791	21.9008	1
A0T097		Photosystem II D2 protein OS=Phaeodactylum tricornutum (strain CCAP 1055/1) OX=556484 GN=psbD PE=3 SV=1 - [PSBD_PHATC]	10.9071	39.0527	9.12	2	3	3	5	6.84514e+07	351	39.0527	5.73193
		A2	Sequence	q-Value	# PSMs	# Proteins	# Protein Groups	Protein Group Accessions	Modifications	ΔCn	Area	q-Value	PEP	XCorr	Charge	MH+ [Da]	ΔM [ppm]	RT [min]	# Missed Cleavages
		High	AAEDPEFETFYTK	0	2	2	1	A0T097		0	8.95439e+07	0	0.0004577	2.75662	2	1547.7	3.79865	24.9276	0
		High	AYDFVSQELR	0	1	2	1	A0T097		0	1.1304e+07	0	4.464e-05	2.53603	2	1227.6	2.81698	24.2749	0
		High	NILLNEGIR	0	2	2	1	A0T097		0	1.04506e+08	0	0.0211	1.89816	2	1041.61	2.90954	22.7392	0
B8C770		Uncharacterized protein OS=Thalassiosira pseudonana OX=35128 GN=THAPSDRAFT_23808 PE=3 SV=1 - [B8C770_THAPS]	8.68256	21.0815	13.92	1	2	2	6	4.34767e+07	194	21.0815	4.93213
		A2	Sequence	q-Value	# PSMs	# Proteins	# Protein Groups	Protein Group Accessions	Modifications	ΔCn	Area	q-Value	PEP	XCorr	Charge	MH+ [Da]	ΔM [ppm]	RT [min]	# Missed Cleavages
		High	SAmLATVGWFFPK	0	2	1	1	B8C770	M3(Oxidation)	0	3.33418e+07	0	7.222e-07	3.98635	2	1470.75	4.29989	35.2872	0
		High	SAMLATVGWFFPK	0	2	1	1	B8C770		0	6.21139e+06	0	0.007939	2.61905	2	1454.76	3.62081	39.2607	0
		High	SFLGGADPAVDYLK	0	2	1	1	B8C770		0	5.36116e+07	0	0.0008308	2.07716	2	1452.74	4.36583	30.3449	0
B8C5Q7		Uncharacterized protein OS=Thalassiosira pseudonana OX=35128 GN=THAPSDRAFT_6155 PE=4 SV=1 - [B8C5Q7_THAPS]	8.09225	17.5048	20.5	1	5	5	5	1.87219e+07	161	17.5048	9.72998
		A2	Sequence	q-Value	# PSMs	# Proteins	# Protein Groups	Protein Group Accessions	Modifications	ΔCn	Area	q-Value	PEP	XCorr	Charge	MH+ [Da]	ΔM [ppm]	RT [min]	# Missed Cleavages
		High	SQDEIPYMQR	0	1	1	1	B8C5Q7		0	1.80084e+07	0	0.01341	2.54077	2	1266.58	3.51337	19.9993	0
		High	AGGKNLFPVDPK	0	1	1	1	B8C5Q7		0	7.87211e+06	0	0.0008064	2.14955	2	1242.69	3.40455	18.8695	1
		High	GPTFFQFGGK	0	1	1	1	B8C5Q7		0	5.22818e+06	0	0.0008856	1.78176	2	1085.54	3.07321	26.4168	0
		High	NLFPVDPK	0.002	1	1	1	B8C5Q7		0	2.92489e+07	0.002	0.2151	1.62017	2	929.512	2.69279	23.1809	0
		High	KGPTFFQFGGK	0.002	1	1	1	B8C5Q7		0	8.90846e+06	0.002	0.1579	1.149	2	1213.64	3.35291	22.6304	1
B8C8Q0	Lhcr1	Fucoxanthin chl a/c light-harvesting protein, lhcr type OS=Thalassiosira pseudonana OX=35128 GN=Lhcr1 PE=3 SV=1 - [B8C8Q0_THAPS]	7.97021	21.7657	12.25	1	3	3	4	1.11683e+07	204	21.7657	5.32568
		A2	Sequence	q-Value	# PSMs	# Proteins	# Protein Groups	Protein Group Accessions	Modifications	ΔCn	Area	q-Value	PEP	XCorr	Charge	MH+ [Da]	ΔM [ppm]	RT [min]	# Missed Cleavages
		High	TPGDFGFDPmGQLK	0	1	1	1	B8C8Q0	M10(Oxidation)	0	1.16231e+07	0	0.0001777	2.42511	2	1525.7	3.1335	26.4932	0
		High	GKSEAAVNEMK	0	1	1	1	B8C8Q0		0	4.11583e+06	0	6.851e-05	2.01008	2	1163.58	3.34513	14.8103	1
		High	TPGDFGFDPMGQLK	0	1	1	1	B8C8Q0		0	2.36903e+07	0	0.0002921	1.81969	2	1509.71	3.76048	31.6926	0
		High	SEAAVNEMK	0.002	1	1	1	B8C8Q0		0	5.69874e+06	0.002	0.1715	1.71533	2	978.459	3.08929	15.2101	0
B8LE60		Uncharacterized protein (Fragment) OS=Thalassiosira pseudonana OX=35128 GN=THAPSDRAFT_bd1160 PE=3 SV=1 - [B8LE60_THAPS]	7.8304	14.6514	44.27	1	5	5	8	2.64107e+07	131	14.6514	5.78271
		A2	Sequence	q-Value	# PSMs	# Proteins	# Protein Groups	Protein Group Accessions	Modifications	ΔCn	Area	q-Value	PEP	XCorr	Charge	MH+ [Da]	ΔM [ppm]	RT [min]	# Missed Cleavages
		High	IPGDAYSFEAVPK	0	1	1	1	B8LE60		0	4.31439e+07	0	2.657e-07	2.77509	2	1393.71	3.77011	24.8532	0
		High	WLAPKDEATLK	0	1	1	1	B8LE60		0	3.88704e+06	0	0.0001291	2.64828	2	1271.7	3.2866	18.6935	1
		High	LAmmAVGGIATQSVmNDHGFPFL	0	1	1	1	B8LE60	M3(Oxidation); M4(Oxidation); M15(Oxidation)	0	3.2201e+07	0	3.254e-06	2.40703	3	2455.16	3.98033	35.6136	0
		High	KYEMNELLnGR	0	1	1	1	B8LE60	N9(Deamidated)	0	1.35094e+06	0	0.003269	1.51888	3	1367.67	3.93553	20.2624	1
		High	YEMNELLNGR	0.002	1	1	1	B8LE60		0	1.54465e+06	0.002	0.09973	1.43351	2	1238.59	2.04572	23.3695	0
		High	LAMmAVGGIATQSVmNDHGFPFL	0.002	1	1	1	B8LE60	M4(Oxidation); M15(Oxidation)	0	7.6778e+06	0.002	0.1637	1.28944	3	2439.16	3.97358	38.2317	0
		High	LAMmAVGGIATqSVmNDHGFPFL	0.002	2	1	1	B8LE60	M4(Oxidation); Q12(Deamidated); M15(Oxidation)	0	0	0.002	0.2158	0.88377	3	2440.16	12.0731	38.8226	0
B5YM25		Fucoxanthin chl a/c light-harvesting protein, major type OS=Thalassiosira pseudonana OX=35128 GN=Lhcf10 PE=3 SV=1 - [B5YM25_THAPS]	6.0415	21.4696	9.45	1	3	3	5	1.36129e+07	201	21.4696	5.18604
		A2	Sequence	q-Value	# PSMs	# Proteins	# Protein Groups	Protein Group Accessions	Modifications	ΔCn	Area	q-Value	PEP	XCorr	Charge	MH+ [Da]	ΔM [ppm]	RT [min]	# Missed Cleavages
		High	TEADMIDLRTK	0	1	1	1	B5YM25		0	4.16967e+06	0	9.767e-06	2.72754	2	1292.66	3.29401	18.7089	1
		High	YAELKHGR	0	1	1	1	B5YM25		0	1.18928e+06	0	0.01495	1.70653	2	973.524	2.93496	14.4731	1
		High	TEADmIDLR	0	3	1	1	B5YM25	M5(Oxidation)	0	35479816	0	0.02225	1.60743	2	1079.51	2.95441	18.0514	0
B8C8L2		Synthase of ATP synthase OS=Thalassiosira pseudonana OX=35128 GN=THAPSDRAFT_29359 PE=3 SV=1 - [B8C8L2_THAPS]	5.97544	22.5769	11	1	2	2	5	2.22772e+07	209	22.5769	9.39307
		A2	Sequence	q-Value	# PSMs	# Proteins	# Protein Groups	Protein Group Accessions	Modifications	ΔCn	Area	q-Value	PEP	XCorr	Charge	MH+ [Da]	ΔM [ppm]	RT [min]	# Missed Cleavages
		High	SFLENPLISR	0	3	1	1	B8C8L2		0	3.06462e+07	0	0.005764	2.64877	2	1175.65	3.48097	29.0034	0
		High	LNNIVGITDDYIK	0.002	2	1	1	B8C8L2		0	1.39082e+07	0.002	0.07235	1.62699	2	1477.8	3.78563	28.744	0
B8CEV9	Lhcf7	Fucoxanthin chl a/c protein-deviant sequence (Fragment) OS=Thalassiosira pseudonana OX=35128 GN=THAPSDRAFT_264714 PE=3 SV=1 - [B8CEV9_THAPS]	5.68648	17.729	5.63	1	2	2	3	4.78207e+07	160	17.729	5.30029
		A2	Sequence	q-Value	# PSMs	# Proteins	# Protein Groups	Protein Group Accessions	Modifications	ΔCn	Area	q-Value	PEP	XCorr	Charge	MH+ [Da]	ΔM [ppm]	RT [min]	# Missed Cleavages
		High	KLQELQHGR	0	1	1	1	B8CEV9		0	2.59742e+07	0	0.002753	3.45227	3	1108.63	3.20692	14.6603	1
		High	LQELQHGR	0	2	1	1	B8CEV9		0	6.96671e+07	0	0.02304	2.23421	2	980.531	3.57662	14.6755	0
B8C0K3	Lhcr4	Fucoxanthin chl a/c light-harvesting protein OS=Thalassiosira pseudonana OX=35128 GN=Lhcr4 PE=3 SV=1 - [B8C0K3_THAPS]	5.57472	21.6819	7.39	1	2	2	4	6.55702e+07	203	21.6819	4.93213
		A2	Sequence	q-Value	# PSMs	# Proteins	# Protein Groups	Protein Group Accessions	Modifications	ΔCn	Area	q-Value	PEP	XCorr	Charge	MH+ [Da]	ΔM [ppm]	RT [min]	# Missed Cleavages
		High	APGDFGLDGGFLK	0	2	1	1	B8C0K3		0	1.25504e+08	0	2.194e-12	3.04451	2	1293.65	3.62223	31.1083	0
		High	APGDFGLDGGFLKGK	0.002	2	1	1	B8C0K3		0	5.63693e+06	0.002	0.1095	1.29729	2	1478.77	3.67428	26.5204	1
B8LEU5		Cytochrome b559 subunit alpha OS=Thalassiosira pseudonana OX=35128 GN=THAPSDRAFT_bd1387 PE=3 SV=1 - [B8LEU5_THAPS]	5.55089	9.50784	27.38	2	3	3	3	1.1494e+07	84	9.50784	5.2876
		A2	Sequence	q-Value	# PSMs	# Proteins	# Protein Groups	Protein Group Accessions	Modifications	ΔCn	Area	q-Value	PEP	XCorr	Charge	MH+ [Da]	ΔM [ppm]	RT [min]	# Missed Cleavages
		High	QQVPLVNDRFSAK	0	1	1	1	B8LEU5		0	1.03192e+07	0	1.277e-05	2.10233	3	1501.82	3.86599	19.3821	1
		High	QELEDLTK	0.002	1	2	1	B8LEU5		0	9.76979e+06	0.002	0.09176	1.79654	2	975.503	3.58166	17.6461	0
		High	QELEDLTKGL	0.002	1	2	1	B8LEU5		0	1.4393e+07	0.002	0.192	1.65202	2	1145.61	3.73352	26.524	1
B8CCH4		ATP synthase subunit b OS=Thalassiosira pseudonana OX=35128 GN=THAPSDRAFT_24864 PE=3 SV=1 - [B8CCH4_THAPS]	4.82407	29.6421	15.33	1	4	4	5	6.45759e+06	274	29.6421	5.59229
		A2	Sequence	q-Value	# PSMs	# Proteins	# Protein Groups	Protein Group Accessions	Modifications	ΔCn	Area	q-Value	PEP	XCorr	Charge	MH+ [Da]	ΔM [ppm]	RT [min]	# Missed Cleavages
		High	ANqNMVNDFEAINALR	0	2	1	1	B8CCH4	Q3(Deamidated)	0	2.65018e+06	0	0.0008282	2.79625	2	1820.88	13.8097	30.4839	0
		High	AALDSAIAQLK	0	1	1	1	B8CCH4		0	6.88079e+06	0	0.03091	2.0217	2	1100.63	3.51978	24.5192	0
		High	AALDSAIAQLKGGK	0	1	1	1	B8CCH4		0	5.78388e+06	0	0.0666	1.46809	2	1342.77	3.907	22.4099	1
		High	MALMSEATASVK	0	1	1	1	B8CCH4		0	6.70808e+06	0	0.03011	1.36621	2	1238.62	3.43709	21.6373	0
B8LE61		Photosystem I light harvesting protein (Fragment) OS=Thalassiosira pseudonana OX=35128 GN=lhcA PE=3 SV=1 - [B8LE61_THAPS]	4.36977	15.92	11.03	1	1	1	4	1.95933e+06	145	15.92	5.2876
		A2	Sequence	q-Value	# PSMs	# Proteins	# Protein Groups	Protein Group Accessions	Modifications	ΔCn	Area	q-Value	PEP	XCorr	Charge	MH+ [Da]	ΔM [ppm]	RT [min]	# Missed Cleavages
		High	QAmLAVVGMVVPEFVR	0	2	1	1	B8LE61	M3(Oxidation)	0	1.95933e+06	0	0.0001567	2.24964	3	1761.95	3.73823	37.7791	0
		High	qAmLAVVGMVVPEFVR	0.002	2	1	1	B8LE61	Q1(Deamidated); M3(Oxidation)	0	197300	0.002	0.09731	0.815895	3	1762.95	14.7415	37.8327	0
B8C4I5		Oxygen-evolving enhancer protein 1 OS=Thalassiosira pseudonana OX=35128 GN=PsbO PE=3 SV=1 - [B8C4I5_THAPS]	4.27532	32.1155	14.1	1	4	4	4	1.15581e+07	305	32.1155	5.31299
		A2	Sequence	q-Value	# PSMs	# Proteins	# Protein Groups	Protein Group Accessions	Modifications	ΔCn	Area	q-Value	PEP	XCorr	Charge	MH+ [Da]	ΔM [ppm]	RT [min]	# Missed Cleavages
		High	QTYTLEGIEGSLK	0	1	1	1	B8C4I5		0	3.3745e+06	0	5.469e-05	2.51499	2	1438.75	3.49806	26.8977	0
		High	SELNQLSYLQVK	0	1	1	1	B8C4I5		0	8.19058e+06	0	9.004e-05	1.76033	2	1421.77	3.6666	26.2101	0
		High	TGLFLDPK	0	1	1	1	B8C4I5		0	2.31092e+07	0	0.01456	1.53152	2	890.501	3.05651	23.1629	0
		High	AWAVEEEIGK	0.002	1	1	1	B8C4I5		0	2.56241e+06	0.002	0.1052	1.26876	2	1131.57	2.72479	22.3262	0
B8C148		Uncharacterized protein OS=Thalassiosira pseudonana OX=35128 GN=THAPSDRAFT_22117 PE=4 SV=1 - [B8C148_THAPS]	4.01819	21.9653	12.12	1	3	3	3	1.29666e+07	198	21.9653	10.0229
		A2	Sequence	q-Value	# PSMs	# Proteins	# Protein Groups	Protein Group Accessions	Modifications	ΔCn	Area	q-Value	PEP	XCorr	Charge	MH+ [Da]	ΔM [ppm]	RT [min]	# Missed Cleavages
		High	VGQLTDR	0	1	1	1	B8C148		0	9.49499e+06	0	0.04942	2.16285	2	788.428	2.94518	15.1199	0
		High	IRADEVAK	0.002	1	1	1	B8C148		0	1.64382e+07	0.002	0.1028	1.85534	2	901.513	3.07899	14.8257	1
		High	VGQLTDRSYVPMGLTK	0.002	1	1	1	B8C148		0	0	0.002	0.137	1.15626	3	1764.94	3.98164	23.2623	1
A0T096		Photosystem II CP43 reaction center protein OS=Phaeodactylum tricornutum (strain CCAP 1055/1) OX=556484 GN=psbC PE=3 SV=1 - [A0T096_PHATC]	3.95076	51.629	8.92	6	3	3	3	1.48647e+07	471	51.629	7.59131
		A2	Sequence	q-Value	# PSMs	# Proteins	# Protein Groups	Protein Group Accessions	Modifications	ΔCn	Area	q-Value	PEP	XCorr	Charge	MH+ [Da]	ΔM [ppm]	RT [min]	# Missed Cleavages
		High	LGANVSSAQGPTGLGK	0	1	6	1	A0T096		0	2.61239e+07	0	0.01693	2.08992	2	1456.78	4.47474	18.2671	0
		High	ANEPVLSmRPID	0	1	2	1	A0T096	M8(Oxidation)	0	1.36258e+07	0	0.00199	1.86084	2	1357.68	3.35755	22.5568	0
		High	SPSGEIIFGGETmR	0.002	1	6	1	A0T096	M13(Oxidation)	0	4.84435e+06	0.002	0.1126	1.2999	2	1496.71	2.73784	22.3956	0
B8BTC7		PHB domain-containing protein OS=Thalassiosira pseudonana OX=35128 GN=THAPSDRAFT_268160 PE=4 SV=1 - [B8BTC7_THAPS]	3.617	30.951	7.42	1	2	2	2	6.52389e+06	283	30.951	7.28369
		A2	Sequence	q-Value	# PSMs	# Proteins	# Protein Groups	Protein Group Accessions	Modifications	ΔCn	Area	q-Value	PEP	XCorr	Charge	MH+ [Da]	ΔM [ppm]	RT [min]	# Missed Cleavages
		High	NALLVANAAK	0	1	1	1	B8BTC7		0	1.01732e+07	0	0.02789	1.94687	2	984.588	3.85916	18.1365	0
		High	SSIVDFSDGVK	0.002	1	1	1	B8BTC7		0	2.87455e+06	0.002	0.1499	1.67013	2	1153.58	3.22198	23.1739	0
B8BU33		Fucoxanthin chlorophyll a/c light-harvesting protein OS=Thalassiosira pseudonana OX=35128 GN=Lhcr11 PE=3 SV=1 - [B8BU33_THAPS]	3.51414	27.1854	3.17	2	1	1	2	7.86075e+06	252	27.1854	5.24951
		A2	Sequence	q-Value	# PSMs	# Proteins	# Protein Groups	Protein Group Accessions	Modifications	ΔCn	Area	q-Value	PEP	XCorr	Charge	MH+ [Da]	ΔM [ppm]	RT [min]	# Missed Cleavages
		High	LKELQNGR	0	1	2	1	B8BU33		0	2.61441e+06	0	0.05183	1.729	2	957.55	2.55352	14.6103	1
		High	LKELQnGR	0.002	1	2	1	B8BU33	N6(Deamidated)	0	7.86075e+06	0.002	0.2004	1.78514	2	958.534	2.54338	14.8374	1
B8C0G1		Uncharacterized protein OS=Thalassiosira pseudonana OX=35128 GN=FCP2 PE=3 SV=1 - [B8C0G1_THAPS]	2.99789	24.2651	5.88	1	1	1	1	4.79225e+06	221	24.2651	6.18896
		A2	Sequence	q-Value	# PSMs	# Proteins	# Protein Groups	Protein Group Accessions	Modifications	ΔCn	Area	q-Value	PEP	XCorr	Charge	MH+ [Da]	ΔM [ppm]	RT [min]	# Missed Cleavages
		High	VAmVATIGYLVQK	0	1	1	1	B8C0G1	M3(Oxidation)	0	4.79225e+06	0	2.378e-06	2.99789	2	1408.79	4.50328	25.8102	0
A0T0W4		Photosystem I iron-sulfur center OS=Thalassiosira pseudonana OX=35128 GN=psaC PE=3 SV=1 - [PSAC_THAPS]	2.9416	8.7921	11.11	1	1	1	1	8.74361e+06	81	8.7921	5.94775
		A2	Sequence	q-Value	# PSMs	# Proteins	# Protein Groups	Protein Group Accessions	Modifications	ΔCn	Area	q-Value	PEP	XCorr	Charge	MH+ [Da]	ΔM [ppm]	RT [min]	# Missed Cleavages
		High	SGQIASSPR	0	1	1	1	A0T0W4		0	8.74361e+06	0	0.01916	2.9416	2	902.471	2.21015	14.5549	0
B8CFP9		Uncharacterized protein OS=Thalassiosira pseudonana OX=35128 GN=THAPSDRAFT_270092 PE=3 SV=1 - [B8CFP9_THAPS]	2.78457	26.0612	5	1	1	1	2	1.96236e+07	240	26.0612	5.56689
		A2	Sequence	q-Value	# PSMs	# Proteins	# Protein Groups	Protein Group Accessions	Modifications	ΔCn	Area	q-Value	PEP	XCorr	Charge	MH+ [Da]	ΔM [ppm]	RT [min]	# Missed Cleavages
		High	AAIDDLKSIAEK	0	2	1	1	B8CFP9		0	1.96236e+07	0	9.56e-06	2.78457	2	1273.7	3.54242	21.5909	1
B8BVI4		PS II complex 12 kDa extrinsic protein OS=Thalassiosira pseudonana OX=35128 GN=THAPSDRAFT_2848 PE=3 SV=1 - [B8BVI4_THAPS]	2.73902	15.4621	7.43	1	1	1	1	10657887	148	15.4621	9.20264
		A2	Sequence	q-Value	# PSMs	# Proteins	# Protein Groups	Protein Group Accessions	Modifications	ΔCn	Area	q-Value	PEP	XCorr	Charge	MH+ [Da]	ΔM [ppm]	RT [min]	# Missed Cleavages
		High	MPGMYPAAAGK	0	1	1	1	B8BVI4		0	10657887	0	0.001611	2.73902	2	1093.52	3.05433	18.6655	0
B8BYV4		Fucoxanthin chl a/c light-harvesting protein OS=Thalassiosira pseudonana OX=35128 GN=Lhcr7 PE=3 SV=1 - [B8BYV4_THAPS]	2.22391	22.7232	9.81	1	1	1	2	1.37734e+07	214	22.7232	5.33838
		A2	Sequence	q-Value	# PSMs	# Proteins	# Protein Groups	Protein Group Accessions	Modifications	ΔCn	Area	q-Value	PEP	XCorr	Charge	MH+ [Da]	ΔM [ppm]	RT [min]	# Missed Cleavages
		High	SPSLPFmNKPALLDPSMPGYK	0	1	1	1	B8BYV4	M7(Oxidation)	0	5.08946e+06	0	0.0006598	2.22391	3	2306.16	3.40706	29.9315	0
		High	SPSLPFmNKPALLDPSmPGYK	0.002	1	1	1	B8BYV4	M7(Oxidation); M17(Oxidation)	0	1.37734e+07	0.002	0.2332	1.1535	3	2322.16	3.65465	27.4801	0
A0T0P5		Photosystem II CP47 reaction center protein OS=Thalassiosira pseudonana OX=35128 GN=psbB PE=3 SV=1 - [A0T0P5_THAPS]	2.08085	56.3716	5.7	2	2	2	2	4.7405e+06	509	56.3716	6.90283
		A2	Sequence	q-Value	# PSMs	# Proteins	# Protein Groups	Protein Group Accessions	Modifications	ΔCn	Area	q-Value	PEP	XCorr	Charge	MH+ [Da]	ΔM [ppm]	RT [min]	# Missed Cleavages
		High	QVESSVTEGLSESQAWSR	0	1	1	1	A0T0P5		0	1.53141e+06	0	0.003665	2.08085	2	1979.94	3.70845	31.6866	0
		High	QGMFVMPFMTR	0	1	2	1	A0T0P5		0	7.9496e+06	0	0.02904	1.29378	2	1344.63	4.48334	35.0404	0
B8C7H5		Uncharacterized protein OS=Thalassiosira pseudonana OX=35128 GN=THAPSDRAFT_7776 PE=4 SV=1 - [B8C7H5_THAPS]	2.00106	27.4422	11.02	1	2	2	3	9.42819e+06	236	27.4422	9.67139
		A2	Sequence	q-Value	# PSMs	# Proteins	# Protein Groups	Protein Group Accessions	Modifications	ΔCn	Area	q-Value	PEP	XCorr	Charge	MH+ [Da]	ΔM [ppm]	RT [min]	# Missed Cleavages
		High	SFQAFQEDLEKGK	0	1	1	1	B8C7H5		0	9.31181e+06	0	6.233e-05	2.00106	2	1526.75	3.17292	21.0011	1
		High	GLIKEEDVAYMQR	0	1	1	1	B8C7H5		0	8.71008e+06	0	0.02116	1.91681	3	1551.79	3.08932	20.6999	1
		High	GLIKEEDVAYmQR	0.002	1	1	1	B8C7H5	M11(Oxidation)	0	9.54458e+06	0.002	0.1313	1.15228	2	1567.78	3.93502	18.1458	1
B8C2K6		Fucoxanthin chl a/c light-harvesting protein OS=Thalassiosira pseudonana OX=35128 GN=Lhcr3 PE=3 SV=1 - [B8C2K6_THAPS]	1.95285	21.4057	8.59	1	2	2	3	1.62536e+07	198	21.4057	5.77002
		A2	Sequence	q-Value	# PSMs	# Proteins	# Protein Groups	Protein Group Accessions	Modifications	ΔCn	Area	q-Value	PEP	XCorr	Charge	MH+ [Da]	ΔM [ppm]	RT [min]	# Missed Cleavages
		High	SIPFLTVPEK	0	2	1	1	B8C2K6		0	2.67377e+07	0	0.002254	1.56615	2	1130.65	3.7028	29.387	0
		High	MNDAQIK	0.002	1	1	1	B8C2K6		0	5.76944e+06	0.002	0.1332	1.95285	2	819.405	2.35841	14.9007	0
B5YMD7		Histone H4 OS=Thalassiosira pseudonana OX=35128 GN=H4_2 PE=3 SV=1 - [B5YMD7_THAPS]	1.89135	11.3764	11.65	1	1	1	1	2.93122e+06	103	11.3764	11.356
		A2	Sequence	q-Value	# PSMs	# Proteins	# Protein Groups	Protein Group Accessions	Modifications	ΔCn	Area	q-Value	PEP	XCorr	Charge	MH+ [Da]	ΔM [ppm]	RT [min]	# Missed Cleavages
		High	DNIQGITKPAIR	0	1	1	1	B5YMD7		0	2.93122e+06	0	0.06917	1.89135	2	1325.76	4.37916	18.128	0
B8BYV5		ATP synthase subunit d, mitochondrial OS=Thalassiosira pseudonana OX=35128 GN=THAPSDRAFT_3817 PE=3 SV=1 - [B8BYV5_THAPS]	1.81235	49.9137	5.43	1	2	2	2	2.23372e+07	442	49.9137	5.10986
		A2	Sequence	q-Value	# PSMs	# Proteins	# Protein Groups	Protein Group Accessions	Modifications	ΔCn	Area	q-Value	PEP	XCorr	Charge	MH+ [Da]	ΔM [ppm]	RT [min]	# Missed Cleavages
		High	FAAPPTPIDFASAK	0	1	1	1	B8BYV5		0	2.86386e+07	0	0.005027	1.56969	2	1432.75	3.79673	28.9646	0
		High	DVALVEGLEK	0.002	1	1	1	B8BYV5		0	1.60359e+07	0.002	0.2049	1.81235	2	1072.59	3.65798	25.1415	0
A0A0F6SKW5		ATP synthase subunit beta (Fragment) OS=Thalassiosira pseudonana OX=35128 GN=atpB PE=3 SV=1 - [A0A0F6SKW5_THAPS]	1.66832	46.258	2.56	4	1	1	1	2.3449e+06	429	46.258	4.81787
		A2	Sequence	q-Value	# PSMs	# Proteins	# Protein Groups	Protein Group Accessions	Modifications	ΔCn	Area	q-Value	PEP	XCorr	Charge	MH+ [Da]	ΔM [ppm]	RT [min]	# Missed Cleavages
		High	IGLFGGAGVGK	0	1	4	1	A0A0F6SKW5		0	2.3449e+06	0	0.01045	1.66832	2	975.565	2.42064	23.9458	0
B8LEU3		PSI subunit V OS=Thalassiosira pseudonana OX=35128 GN=THAPSDRAFT_bd1342 PE=3 SV=1 - [B8LEU3_THAPS]	0	15.6933	5.41	2	1	1	1	4.37878e+06	148	15.6933	8.88037
		A2	Sequence	q-Value	# PSMs	# Proteins	# Protein Groups	Protein Group Accessions	Modifications	ΔCn	Area	q-Value	PEP	XCorr	Charge	MH+ [Da]	ΔM [ppm]	RT [min]	# Missed Cleavages
		High	FGLTPLLR	0.002	1	2	1	B8LEU3		0	4.37878e+06	0.002	0.1688	1.54407	2	916.565	3.46133	29.2282	0
B5YMW7		Histone H2A OS=Thalassiosira pseudonana OX=35128 GN=THAPS_35407 PE=3 SV=1 - [B5YMW7_THAPS]	0	13.0182	7.26	4	1	1	1	2.00756e+07	124	13.0182	10.2573
		A2	Sequence	q-Value	# PSMs	# Proteins	# Protein Groups	Protein Group Accessions	Modifications	ΔCn	Area	q-Value	PEP	XCorr	Charge	MH+ [Da]	ΔM [ppm]	RT [min]	# Missed Cleavages
		High	AGLQFPVGR	0	1	4	1	B5YMW7		0	2.00756e+07	0	0.0517	1.24836	2	944.534	3.11898	22.6703	0
B5YP98		Predicted protein OS=Thalassiosira pseudonana OX=35128 GN=THAPS_6705 PE=3 SV=1 - [B5YP98_THAPS]	0	83.7715	2.13	1	1	1	2	7.39861e+06	751	83.7715	6.88818
		A2	Sequence	q-Value	# PSMs	# Proteins	# Protein Groups	Protein Group Accessions	Modifications	ΔCn	Area	q-Value	PEP	XCorr	Charge	MH+ [Da]	ΔM [ppm]	RT [min]	# Missed Cleavages
		High	TVHPGLVNGHSDAQqR	0	2	1	1	B5YP98	Q15(Deamidated)	0	7.39861e+06	0	0.03743	1.47701	3	1716.86	8.88438	21.2228	0
B8LEU9		Predicted protein OS=Thalassiosira pseudonana OX=35128 GN=THAPSDRAFT_bd1736 PE=3 SV=1 - [B8LEU9_THAPS]	0	19.8286	6.11	4	1	1	1	6.04088e+06	180	19.8286	5.61768
		A2	Sequence	q-Value	# PSMs	# Proteins	# Protein Groups	Protein Group Accessions	Modifications	ΔCn	Area	q-Value	PEP	XCorr	Charge	MH+ [Da]	ΔM [ppm]	RT [min]	# Missed Cleavages
		High	VINTWADIINR	0.002	1	4	1	B8LEU9		0	6.04088e+06	0.002	0.2332	1.13533	2	1314.72	4.05261	29.1706	0
B8CC14		PSII_Pbs31 domain-containing protein OS=Thalassiosira pseudonana OX=35128 GN=THAPSDRAFT_24769 PE=4 SV=1 - [B8CC14_THAPS]	0	18.1435	5.11	1	1	1	1	3.46446e+07	176	18.1435	9.67139
		A2	Sequence	q-Value	# PSMs	# Proteins	# Protein Groups	Protein Group Accessions	Modifications	ΔCn	Area	q-Value	PEP	XCorr	Charge	MH+ [Da]	ΔM [ppm]	RT [min]	# Missed Cleavages
		High	TTLGTIYVR	0.002	1	1	1	B8CC14		0	3.46446e+07	0.002	0.1241	1.53226	2	1023.59	2.69237	21.2386	0
B8C7W5		Uncharacterized protein OS=Thalassiosira pseudonana OX=35128 GN=FCP_2 PE=3 SV=1 - [B8C7W5_THAPS]	0	21.604	11.76	1	1	1	1	2.71654e+06	204	21.604	6.30322
		A2	Sequence	q-Value	# PSMs	# Proteins	# Protein Groups	Protein Group Accessions	Modifications	ΔCn	Area	q-Value	PEP	XCorr	Charge	MH+ [Da]	ΔM [ppm]	RT [min]	# Missed Cleavages
		High	GGPLPGmVFPAIDFSGVSEETmKR	0.002	1	1	1	B8C7W5	M7(Oxidation); M22(Oxidation)	0	2.71654e+06	0.002	0.07849	1.24208	3	2554.24	2.41477	33.0663	1
B8C6L5		Cytochrome c-553 OS=Thalassiosira pseudonana OX=35128 GN=THAPSDRAFT_35934 PE=3 SV=1 - [B8C6L5_THAPS]	0	13.4677	8.27	1	1	1	1	828375	133	13.4677	4.93213
		A2	Sequence	q-Value	# PSMs	# Proteins	# Protein Groups	Protein Group Accessions	Modifications	ΔCn	Area	q-Value	PEP	XCorr	Charge	MH+ [Da]	ΔM [ppm]	RT [min]	# Missed Cleavages
		High	EALEQYLAGGR	0.002	1	1	1	B8C6L5		0	828375	0.002	0.09555	1.32234	2	1206.61	-4.5572	23.6864	0
B8C3T3		Uncharacterized protein OS=Thalassiosira pseudonana OX=35128 GN=THAPSDRAFT_22900 PE=4 SV=1 - [B8C3T3_THAPS]	0	42.2227	2.3	1	1	1	2		391	42.2227	9.71533
		A2	Sequence	q-Value	# PSMs	# Proteins	# Protein Groups	Protein Group Accessions	Modifications	ΔCn	Area	q-Value	PEP	XCorr	Charge	MH+ [Da]	ΔM [ppm]	RT [min]	# Missed Cleavages
		High	NRNATNLSR	0.002	2	1	1	B8C3T3		0	0	0.002	0.1975	1.35579	2	1045.57	16.7728	19.7544	1
B8BW58		Elongation factor 1-alpha OS=Thalassiosira pseudonana OX=35128 GN=THAPSDRAFT_3858 PE=3 SV=1 - [B8BW58_THAPS]	0	47.7843	2.52	1	1	1	1	4.9823e+06	436	47.7843	7.28369
		A2	Sequence	q-Value	# PSMs	# Proteins	# Protein Groups	Protein Group Accessions	Modifications	ΔCn	Area	q-Value	PEP	XCorr	Charge	MH+ [Da]	ΔM [ppm]	RT [min]	# Missed Cleavages
		High	IGGIGTVPVGR	0	1	1	1	B8BW58		0	4.9823e+06	0	0.01582	1.50456	2	1025.61	2.74315	20.6198	0
B8BUT8		Uncharacterized protein OS=Thalassiosira pseudonana OX=35128 GN=THAPSDRAFT_21348 PE=4 SV=1 - [B8BUT8_THAPS]	0	27.6823	3.19	1	1	1	1	9.11358e+06	251	27.6823	8.80713
		A2	Sequence	q-Value	# PSMs	# Proteins	# Protein Groups	Protein Group Accessions	Modifications	ΔCn	Area	q-Value	PEP	XCorr	Charge	MH+ [Da]	ΔM [ppm]	RT [min]	# Missed Cleavages
		High	YTTIPIAK	0.002	1	1	1	B8BUT8		0	9.11358e+06	0.002	0.2184	1.56013	2	906.533	3.37333	18.9887	0

## Sheet: Gel 3
Source data 3. Mass spectrometric data of gel 3 separated by SDS-PAGE.
Accession	Description	Score	Coverage	MW [kDa]	# Proteins	# Unique Peptides	# Peptides	# PSMs	Area	# AAs	MW [kDa]	calc. pI
B8BVI4	PsbU PS II complex 12 kDa extrinsic protein OS=Thalassiosira pseudonana OX=35128 GN=THAPSDRAFT_2848 PE=3 SV=1 - [B8BVI4_THAPS]	74.9604	26.35	15.4621	1	4	4	48	6.49944e+07	148	15.4621	9.20264
	A2	Sequence	# PSMs	q-Value	# Proteins	# Protein Groups	Protein Group Accessions	Modifications	ΔCn	Area	q-Value	PEP	XCorr	Charge	MH+ [Da]	ΔM [ppm]	RT [min]	# Missed Cleavages
	High	AYLRmPGmYPAAAGK	13	0	1	1	B8BVI4	M5(Oxidation); M8(Oxidation)	0	1.89193e+07	0	1.4e-10	4.20379	3	1628.8	3.31126	16.775	1
	High	AYLRMPGMYPAAAGK	15	0	1	1	B8BVI4		0	2.07775e+07	0	3.601e-13	3.84604	3	1596.81	3.73593	26.8194	1
	High	MPGMYPAAAGK	5	0	1	1	B8BVI4		0	1.60149e+08	0	2.695e-07	3.47466	2	1093.52	3.83574	18.6922	0
	High	AYLRmPGMYPAAAGK	11	0	1	1	B8BVI4	M5(Oxidation)	0	7.13173e+06	0	8.006e-05	2.65317	3	1612.8	3.97562	23.9258	1
	High	SVADVYNIPGLTNAEK	3	0	1	1	B8BVI4		0	1.40562e+07	0	2.945e-06	2.56058	2	1690.87	2.93648	29.5003	0
	High	YESRFTAK	1	0	1	1	B8BVI4		0	3.42047e+06	0	0.03133	2.5306	2	1001.51	2.99842	14.8981	1
B8CC14	PSII_Pbs31 domain-containing protein OS=Thalassiosira pseudonana OX=35128 GN=THAPSDRAFT_24769 PE=4 SV=1 - [B8CC14_THAPS]	56.3393	34.66	18.1435	1	5	5	26	1.32311e+08	176	18.1435	9.67139
	A2	Sequence	# PSMs	q-Value	# Proteins	# Protein Groups	Protein Group Accessions	Modifications	ΔCn	Area	q-Value	PEP	XCorr	Charge	MH+ [Da]	ΔM [ppm]	RT [min]	# Missed Cleavages
	High	IAALESAVNAGDFGAVAAEK	9	0	1	1	B8CC14		0	1.40384e+08	0	7.40572e-15	4.79006	2	1903.98	3.79345	30.0256	0
	High	IAALESAVnAGDFGAVAAEK	1	0	1	1	B8CC14	N9(Deamidated)	0	3.04923e+06	0	6.082e-13	3.11022	2	1904.99	13.2714	29.5465	0
	High	ARGIYGQR	2	0	1	1	B8CC14		0	2.49806e+07	0	0.002957	2.69252	2	920.509	3.35855	14.2529	1
	High	TTLGTIYVR	8	0	1	1	B8CC14		0	2.3157e+08	0	0.01792	2.29479	2	1023.59	3.40791	22.4549	0
	High	NAFILFNSGAIADK	1	0	1	1	B8CC14		0	5.98007e+06	0	0.00247	1.85316	2	1480.78	3.25372	32.2558	0
	High	QTNAIFAAIR	5	0	1	1	B8CC14		0	2.53332e+06	0	0.005812	1.53125	2	1104.62	3.70579	25.5598	0
B8LEQ9	Predicted protein OS=Thalassiosira pseudonana OX=35128 GN=THAPSDRAFT_bd1313 PE=3 SV=1 - [B8LEQ9_THAPS]	52.3624	21.21	7.38304	2	1	1	20	1.38749e+07	66	7.38304	5.021
	A2	Sequence	# PSMs	q-Value	# Proteins	# Protein Groups	Protein Group Accessions	Modifications	ΔCn	Area	q-Value	PEP	XCorr	Charge	MH+ [Da]	ΔM [ppm]	RT [min]	# Missed Cleavages
	High	LGEILRPLNAEYGK	20	0	2	1	B8LEQ9		0	1.38749e+07	0	3.307e-10	4.00511	2	1572.88	4.00132	27.644	0
B8LEU5	Psb ECytochrome b559 subunit alpha OS=Thalassiosira pseudonana OX=35128 GN=THAPSDRAFT_bd1387 PE=3 SV=1 - [B8LEU5_THAPS]	30.3591	27.38	9.50784	2	5	5	19	9.9961e+07	84	9.50784	5.2876
	A2	Sequence	# PSMs	q-Value	# Proteins	# Protein Groups	Protein Group Accessions	Modifications	ΔCn	Area	q-Value	PEP	XCorr	Charge	MH+ [Da]	ΔM [ppm]	RT [min]	# Missed Cleavages
	High	QELEDLTKGL	5	0	2	1	B8LEU5		0	9.02888e+07	0	0.004557	2.73642	2	1145.61	2.56142	26.7706	1
	High	FSAKQELEDLTK	8	0	2	1	B8LEU5		0	4.26191e+06	0	1.669e-07	2.62516	2	1408.74	3.95606	27.0454	1
	High	QELEDLTK	2	0	2	1	B8LEU5		0	1.57182e+08	0	0.1351	2.30742	2	975.503	3.33139	17.7331	0
	High	QQVPLVNDR	1	0	1	1	B8LEU5		0	52411903	0	0.01536	2.23877	2	1068.58	3.27179	17.4676	0
	High	QQVPLVNDRFSAK	3	0	1	1	B8LEU5		0	2.02136e+06	0	0.0005595	2.06686	3	1501.82	3.43926	23.1827	1
B8LES1	Cytochrome c550, PsbV OS=Thalassiosira pseudonana OX=35128 GN=PsbV PE=3 SV=1 - [B8LES1_THAPS]	18.8849	26.99	17.8291	2	3	3	8	1.53639e+07	163	17.8291	7.29834
	A2	Sequence	# PSMs	q-Value	# Proteins	# Protein Groups	Protein Group Accessions	Modifications	ΔCn	Area	q-Value	PEP	XCorr	Charge	MH+ [Da]	ΔM [ppm]	RT [min]	# Missed Cleavages
	High	SLTDEDLYSIAGHIMLQPK	2	0	1	1	B8LES1		0	4.89969e+06	0	1.828e-11	2.96385	3	2131.08	3.95168	36.8696	0
	High	TNPNVGLDPEALSLATPR	3	0	2	1	B8LES1		0	2.7674e+07	0	0.0001085	2.88741	3	1864.98	4.41934	30.9208	0
	High	SLTDEDLYSIAGHImLQPK	2	0	1	1	B8LES1	M15(Oxidation)	0	3.48224e+06	0	7.628e-08	2.30547	3	2147.08	3.78899	33.4316	0
	High	SADIYPR	1	0	2	1	B8LES1		0	1.35181e+07	0	0.03269	1.9171	2	821.417	2.73397	15.9075	0
B8CFW3	Fucoxanthin chlorophyll a/c protein 1 (Fragment) OS=Thalassiosira pseudonana OX=35128 GN=Lhcf1 PE=3 SV=1 - [B8CFW3_THAPS]	7.2737	17.37	20.3413	7	1	2	3	2.98378e+07	190	20.3413	4.61475
	A2	Sequence	# PSMs	q-Value	# Proteins	# Protein Groups	Protein Group Accessions	Modifications	ΔCn	Area	q-Value	PEP	XCorr	Charge	MH+ [Da]	ΔM [ppm]	RT [min]	# Missed Cleavages
	High	AAmmGILGLmVHEQLGGELPIVGQm	2	0	3	1	B8CFW3	M3(Oxidation); M4(Oxidation); M10(Oxidation); M25(Oxidation)	0	0	0	0.005138	2.74723	3	2659.31	4.80799	37.3351	0
	High	AIELNNGR	1	0	9	2	B8CFW3;B8BS67		0	2.98378e+07	0	0.04819	1.89897	2	886.477	3.39334	15.6035	0
B8BS67	Fucoxanthin chlorophyll a/c protein 8 OS=Thalassiosira pseudonana OX=35128 GN=Lhcf9 PE=3 SV=1 - [B8BS67_THAPS]	4.13939	18.57	22.6134	6	1	2	3	1.75494e+07	210	22.6134	4.89404
	A2	Sequence	# PSMs	q-Value	# Proteins	# Protein Groups	Protein Group Accessions	Modifications	ΔCn	Area	q-Value	PEP	XCorr	Charge	MH+ [Da]	ΔM [ppm]	RT [min]	# Missed Cleavages
	High	AAmmGILGLmVHEEIIPLGYDADLPIIGHLQ	1	0	2	1	B8BS67	M3(Oxidation); M4(Oxidation); M10(Oxidation)	0	1.01172e+06	0	0.005471	2.24043	3	3378.73	4.88055	43.7458	0
	High	AIELNNGR	1	0	9	2	B8CFW3;B8BS67		0	2.98378e+07	0	0.04819	1.89897	2	886.477	3.39334	15.6035	0
	High	AAmmGILGLmVHEEIIPLGYDADLPIIGHLq	1	0	2	1	B8BS67	M3(Oxidation); M4(Oxidation); M10(Oxidation); Q31(Deamidated)	0	5.26104e+06	0	0.06683	1.16766	3	3379.73	8.88611	43.9176	0
B8BW58	Elongation factor 1-alpha OS=Thalassiosira pseudonana OX=35128 GN=THAPSDRAFT_3858 PE=3 SV=1 - [B8BW58_THAPS]	1.9162	2.52	47.7843	1	1	1	1	1.50079e+06	436	47.7843	7.28369
	A2	Sequence	# PSMs	q-Value	# Proteins	# Protein Groups	Protein Group Accessions	Modifications	ΔCn	Area	q-Value	PEP	XCorr	Charge	MH+ [Da]	ΔM [ppm]	RT [min]	# Missed Cleavages
	High	IGGIGTVPVGR	1	0	1	1	B8BW58		0	1.50079e+06	0	0.0829	1.9162	2	1025.61	3.5763	20.6488	0
A0T096	Photosystem II CP43 reaction center protein OS=Phaeodactylum tricornutum (strain CCAP 1055/1) OX=556484 GN=psbC PE=3 SV=1 - [A0T096_PHATC]	1.78732	1.7	51.629	2	1	1	1	1.75812e+06	471	51.629	7.59131
	A2	Sequence	# PSMs	q-Value	# Proteins	# Protein Groups	Protein Group Accessions	Modifications	ΔCn	Area	q-Value	PEP	XCorr	Charge	MH+ [Da]	ΔM [ppm]	RT [min]	# Missed Cleavages
	High	AAAAGFEK	1	0	2	1	A0T096		0	1.75812e+06	0	0.05615	1.78732	2	764.396	2.64032	14.939	0
B8C5Q7	Uncharacterized protein OS=Thalassiosira pseudonana OX=35128 GN=THAPSDRAFT_6155 PE=4 SV=1 - [B8C5Q7_THAPS]	1.67152	6.21	17.5048	1	1	1	1	7.01057e+06	161	17.5048	9.72998
	A2	Sequence	# PSMs	q-Value	# Proteins	# Protein Groups	Protein Group Accessions	Modifications	ΔCn	Area	q-Value	PEP	XCorr	Charge	MH+ [Da]	ΔM [ppm]	RT [min]	# Missed Cleavages
	High	SQDEIPYMQR	1	0	1	1	B8C5Q7		0	7.01057e+06	0	0.02012	1.67152	2	1266.59	5.24816	19.9503	0
B5YNJ2	Predicted protein OS=Thalassiosira pseudonana OX=35128 GN=THAPS_23561 PE=4 SV=1 - [B5YNJ2_THAPS]	0	1.54	107.673	1	1	1	2		971	107.673	6.97607
	A2	Sequence	# PSMs	q-Value	# Proteins	# Protein Groups	Protein Group Accessions	Modifications	ΔCn	Area	q-Value	PEP	XCorr	Charge	MH+ [Da]	ΔM [ppm]	RT [min]	# Missed Cleavages
	High	GSnnNYRPIEGPRYR	2	0	1	1	B5YNJ2	N3(Deamidated); N4(Deamidated)	0	0	0	0.1183	0.712241	2	1794.82	-15.8408	37.1892	1
B8CFV4	Actin-like protein OS=Thalassiosira pseudonana OX=35128 GN=ACT1 PE=3 SV=1 - [B8CFV4_THAPS]	0	2.65	41.7639	1	1	1	1	3.93007e+06	377	41.7639	5.08447
	A2	Sequence	# PSMs	q-Value	# Proteins	# Protein Groups	Protein Group Accessions	Modifications	ΔCn	Area	q-Value	PEP	XCorr	Charge	MH+ [Da]	ΔM [ppm]	RT [min]	# Missed Cleavages
	High	AGFAGDDAPR	1	0	1	1	B8CFV4		0	3.93007e+06	0	0.1351	1.47158	2	976.451	2.68732	15.6803	0
B8C3T3	Uncharacterized protein OS=Thalassiosira pseudonana OX=35128 GN=THAPSDRAFT_22900 PE=4 SV=1 - [B8C3T3_THAPS]	0	2.3	42.2227	1	1	1	1		391	42.2227	9.71533
	A2	Sequence	# PSMs	q-Value	# Proteins	# Protein Groups	Protein Group Accessions	Modifications	ΔCn	Area	q-Value	PEP	XCorr	Charge	MH+ [Da]	ΔM [ppm]	RT [min]	# Missed Cleavages
	High	NRNATNLSR	1	0	1	1	B8C3T3		0	0	0	0.06774	1.22504	2	1045.57	16.8895	20.1664	1
B8C0K9	Uncharacterized protein OS=Thalassiosira pseudonana OX=35128 GN=THAPSDRAFT_4888 PE=4 SV=1 - [B8C0K9_THAPS]	0	11.63	18.5135	1	1	1	2	1.58285e+06	172	18.5135	8.74854
	A2	Sequence	# PSMs	q-Value	# Proteins	# Protein Groups	Protein Group Accessions	Modifications	ΔCn	Area	q-Value	PEP	XCorr	Charge	MH+ [Da]	ΔM [ppm]	RT [min]	# Missed Cleavages
	High	EGLYREYDVDVGDQVFDDAR	1	0	1	1	B8C0K9		0	0	0	0.001182	1.74588	3	2361.07	3.68018	29.4386	1
	High	EGLYREYDVDVGDqVFDDAR	1	0	1	1	B8C0K9	Q14(Deamidated)	0	1.58285e+06	0	0.1144	1.28269	3	2362.08	12.9778	29.8202	1
B8BSY9	Uncharacterized protein OS=Thalassiosira pseudonana OX=35128 GN=THAPSDRAFT_20603 PE=4 SV=1 - [B8BSY9_THAPS]	0	8.53	22.4004	1	1	1	1		211	22.4004	8.99756
	A2	Sequence	# PSMs	q-Value	# Proteins	# Protein Groups	Protein Group Accessions	Modifications	ΔCn	Area	q-Value	PEP	XCorr	Charge	MH+ [Da]	ΔM [ppm]	RT [min]	# Missed Cleavages
	High	VGSKDALFEAGNAGEIAR	1	0	1	1	B8BSY9		0	0	0	0.004451	1.64417	3	1804.92	-0.807635	23.5883	1
B8BRI0	Cyclin N-terminal domain-containing protein OS=Thalassiosira pseudonana OX=35128 GN=THAPSDRAFT_20925 PE=4 SV=1 - [B8BRI0_THAPS]	0	2.3	106.134	1	1	1	1		955	106.134	8.82178
	A2	Sequence	# PSMs	q-Value	# Proteins	# Protein Groups	Protein Group Accessions	Modifications	ΔCn	Area	q-Value	PEP	XCorr	Charge	MH+ [Da]	ΔM [ppm]	RT [min]	# Missed Cleavages
	High	NNIAVIANATATPTAAGVPGRR	1	0	1	1	B8BRI0		0	0	0	0.1218	0.240501	3	2135.14	-12.6764	46.7151	1

## Sheet: Lhcf7
Source data 4. Mass spectrometric data of Lhcf7 separated by SDS-PAGE.
Accession	Description	Score	Coverage	# Proteins	# Unique Peptides	# Peptides	# PSMs	Area	# AAs	MW [kDa]	calc. pI
B8BX93	Fucoxanthin chlorophyll a/c light-harvesting protein, major type OS=Thalassiosira pseudonana OX=35128 GN=Lhcf7 PE=3 SV=1 - [B8BX93_THAPS]	295.684	60.82	1	6	6	116	10092150582	194	20.8698	4.88135
	A9	Sequence	# PSMs	# Proteins	# Protein Groups	Protein Group Accessions	Modifications	ΔCn	Area	q-Value	PEP	XCorr	Charge	MH+ [Da]	ΔM [ppm]	RT [min]	# Missed Cleavages
	High	VAQLAVIGYIVPEIFR	25	1	1	B8BX93		0	9201928224	0	4.952e-08	4.98791	2	1788.04	0.213992	53.2269	0
	High	HDSQNLVKPGFDGLDNLITGLPFLYN	5	1	1	B8BX93		0	8054466934	0	2.615e-06	4.94224	3	2887.47	2.73313	52.9094	0
	High	GWFGNFDIGKPDLK	14	1	1	B8BX93		0	5136241010	0	3.046e-08	4.1588	2	1593.81	0.0681654	47.9362	0
	High	LAMLAILELLR	24	1	1	B8BX93		0	13020056588	0	6.791e-06	3.74194	2	1255.78	0.167297	54.1104	0
	High	LAmLAILELLR	6	1	1	B8BX93	M3(Oxidation)	0	5.41192e+08	0	1.098e-05	3.6896	2	1271.78	0.228189	52.987	0
	High	VAqLAVIGYIVPEIFR	8	1	1	B8BX93	Q3(Deamidated)	0	2.40957e+07	0	2.662e-06	3.04579	2	1789.05	10.854	59.756	0
	High	WGFDIAPGVAcADVPNGVAAIDAIPALGWAQIIFAIGAVDVR	1	1	1	B8BX93	C11(Carbamidomethyl)	0	0	0	0.001144	3.038	4	4277.22	-0.692629	54.3708	0
	High	ALQELQHGR	29	1	1	B8BX93		0	2914573940	0	0.009611	2.74424	2	1051.56	-0.099582	25.0833	0
	High	HDSQNLVKPGFDGLDnLITGLPFLYN	1	1	1	B8BX93	N16(Deamidated)	0	1.89717e+07	0	0.001362	2.64268	3	2888.45	1.08151	52.8261	0
	High	GWFGnFDIGKPDLK	2	1	1	B8BX93	N5(Deamidated)	0	3.5187e+07	0	0.007463	1.51445	2	1594.79	2.51298	49.7386	0
	High	WGFDIAPGVAcADVPNGVAAIDAIPALGWAqIIFAIGAVDVR	1	1	1	B8BX93	C11(Carbamidomethyl); Q31(Deamidated)	0	76945624	0.007	0.1288	1.69012	3	4278.23	4.77305	54.3482	0
B8BS67	Fucoxanthin chlorophyll a/c protein 8 OS=Thalassiosira pseudonana OX=35128 GN=Lhcf9 PE=3 SV=1 - [B8BS67_THAPS]	258.866	40.95	3	7	8	148	5140089524	210	22.6134	4.89404
	A9	Sequence	# PSMs	# Proteins	# Protein Groups	Protein Group Accessions	Modifications	ΔCn	Area	q-Value	PEP	XCorr	Charge	MH+ [Da]	ΔM [ppm]	RT [min]	# Missed Cleavages
	High	AAMMGILGLMVHEEIIPLGYDADLPIIGHLQ	25	2	1	B8BS67		0	8626520358	0	3.967e-09	7.08464	3	3330.73	1.0305	53.325	0
	High	AAMMGILGLmVHEEIIPLGYDADLPIIGHLQ	13	2	1	B8BS67	M10(Oxidation)	0	9.6703e+08	0	1.332e-10	6.32743	3	3346.72	-0.591839	52.9139	0
	High	NGYIDFGWDEFDEETKLSK	5	3	1	B8BS67		0	7.2091e+08	0	1.162e-09	4.88547	3	2293.03	0.853904	49.3513	1
	High	AAMmGILGLmVHEEIIPLGYDADLPIIGHLQ	1	2	1	B8BS67	M4(Oxidation); M10(Oxidation)	0	1.97401e+08	0	8.307e-06	4.41446	3	3362.72	0.523833	52.7222	0
	High	IAQLAFLGQVVTR	43	3	1	B8BS67		0	5938873816	0	1.04e-05	4.25992	2	1415.84	0.158565	50.6213	0
	High	NGYIDFGWDEFDEETK	4	3	1	B8BS67		0	8.02103e+08	0	3.7e-08	3.99967	2	1964.82	-0.0164168	50.7702	0
	High	nGYIDFGWDEFDEETKLSK	3	3	1	B8BS67	N1(Deamidated)	0	1.21546e+08	0	1.942e-11	3.78983	3	2294.01	0.211844	50.7746	1
	High	nGYIDFGWDEFDEETK	3	3	1	B8BS67	N1(Deamidated)	0	854874398	0	3.582e-08	3.47272	2	1965.8	0.538795	51.836	0
	High	DVPGTGNEHVGDFRnGYIDFGWDEFDEETKLSK	1	3	1	B8BS67	N15(Deamidated)	0	8.80095e+07	0	0.0005762	3.38677	4	3774.69	0.717011	48.4875	2
	High	DVPGTGNEHVGDFRnGYIDFGWDEFDEETK	2	3	1	B8BS67	N15(Deamidated)	0.0174	3.20138e+08	0	0.00802	2.82409	4	3446.47	0.469549	49.3647	1
	High	RAIELNnGR	4	9	4	P93853;B8BS67;B8CFG4;B8CEV5	N7(Deamidated)	0	2.34435e+07	0	0.004631	2.69753	2	1043.56	-0.385039	25.74	1
	High	DVPGTGNEHVGDFR	28	3	1	B8BS67		0	4.9021e+08	0	4.092e-06	2.49989	2	1499.69	-0.322769	31.4459	0
	High	AAMMGILGLMVHEEIIPLGYDADLPIIGHLq	10	2	1	B8BS67	Q31(Deamidated)	0	1.65352e+07	0	8.981e-08	2.10396	4	3331.73	6.20836	59.2635	0
	High	IAqLAFLGQVVTR	2	3	1	B8BS67	Q3(Deamidated)	0	0	0	0.01007	1.98357	3	1416.84	12.7443	52.0094	0
	High	RAIELNNGR	1	9	4	P93853;B8BS67;B8CFG4;B8CEV5		0	1.16611e+07	0	0.005775	1.84296	2	1042.58	0.0898559	24.8844	1
	High	AAMMGILGLmVHEEIIPLGYDADLPIIGHLq	1	2	1	B8BS67	M10(Oxidation); Q31(Deamidated)	0	726754600	0	4.875e-07	1.62163	3	3347.74	9.47011	53.3332	0
	High	AAMmGILGLmVHEEIIPLGYDADLPIIGHLq	1	2	1	B8BS67	M4(Oxidation); M10(Oxidation); Q31(Deamidated)	0	53084754	0	4.892e-05	1.53972	3	3363.75	13.1504	53.1309	0
	High	AAmmGILGLmVHEEIIPLGYDADLPIIGHLQ	1	2	1	B8BS67	M3(Oxidation); M4(Oxidation); M10(Oxidation)	0	1.14881e+08	0.007	0.1521	1.75967	3	3378.72	0.32829	53.7502	0
B8BVI1	Fucoxanthin-chlorophyll a-c binding protein, plastid OS=Thalassiosira pseudonana OX=35128 GN=Lhcf11 PE=3 SV=1 - [B8BVI1_THAPS]	102.435	43.88	1	6	6	39	3.5326e+09	196	21.0307	4.88135
	A9	Sequence	# PSMs	# Proteins	# Protein Groups	Protein Group Accessions	Modifications	ΔCn	Area	q-Value	PEP	XCorr	Charge	MH+ [Da]	ΔM [ppm]	RT [min]	# Missed Cleavages
	High	AAMLAVLGYVAPETYR	1	1	1	B8BVI1		0	4.82188e+08	0	7.233e-07	4.18797	2	1724.9	-0.555121	52.1813	0
	High	FGYDLIPGELSTNDIPNGVAAIK	1	1	1	B8BVI1		0	240492248	0	3.758e-06	3.86	3	2404.24	-0.14573	52.0112	0
	High	AAmLAVLGYVAPETYR	1	1	1	B8BVI1	M3(Oxidation)	0	2.36734e+07	0	8.83e-08	3.59573	2	1740.9	-0.223523	48.3682	0
	High	LAmLAFLELIR	5	1	1	B8BVI1	M3(Oxidation)	0	1.82291e+07	0	5.585e-05	3.55317	2	1305.76	0.241396	52.882	0
	High	LAMLAFLELIR	23	1	1	B8BVI1		0	9867745817	0	2.904e-06	3.5457	2	1289.77	0.371562	55.4101	0
	High	FGYDLIPGELSTNDIPnGVAAIK	1	1	1	B8BVI1	N17(Deamidated)	0	0	0	0.002744	3.3723	3	2405.23	2.2113	52.079	0
	High	RQTAELQHGR	2	1	1	B8BVI1		0	2.491e+07	0	2.915e-06	2.81583	2	1195.63	-0.625448	21.3987	1
	High	QTAELQHGR	4	1	1	B8BVI1		0	9.83166e+07	0	0.03929	2.79327	2	1039.53	-0.205613	21.4054	0
	High	HDSQNLAQPGFDGLDNLITGLPFLYN	1	1	1	B8BVI1		0	2.47864e+08	0.002	0.05178	1.41313	3	2859.39	-0.633261	53.3473	0
B8CEV9	Fucoxanthin chl a/c protein-deviant sequence (Fragment) OS=Thalassiosira pseudonana OX=35128 GN=THAPSDRAFT_264714 PE=3 SV=1 - [B8CEV9_THAPS]	47.449	5.63	1	2	2	29	8.64296e+08	160	17.729	5.30029
	A9	Sequence	# PSMs	# Proteins	# Protein Groups	Protein Group Accessions	Modifications	ΔCn	Area	q-Value	PEP	XCorr	Charge	MH+ [Da]	ΔM [ppm]	RT [min]	# Missed Cleavages
	High	KLQELQHGR	17	1	1	B8CEV9		0	8.68747e+08	0	0.01832	3.1444	2	1108.62	-0.0842386	22.9209	1
	High	LQELQHGR	12	1	1	B8CEV9		0	8.59845e+08	0	0.01587	1.87266	2	980.527	-0.469444	25.5785	0
B8CFG4	Fucoxanthin chlorophyll a/c binding protein OS=Thalassiosira pseudonana OX=35128 GN=THAPSDRAFT_270233 PE=3 SV=1 - [B8CFG4_THAPS]	43.0336	37.13	2	5	6	18	6.15641e+08	202	21.752	5.04639
	A9	Sequence	# PSMs	# Proteins	# Protein Groups	Protein Group Accessions	Modifications	ΔCn	Area	q-Value	PEP	XCorr	Charge	MH+ [Da]	ΔM [ppm]	RT [min]	# Missed Cleavages
	High	nGFIDFGWDTFSEEKK	2	1	1	B8CFG4	N1(Deamidated)	0	8.00932e+07	0	5.347e-11	4.86865	3	1920.86	-0.0853514	52.0395	1
	High	IAQLAFLGNIITR	1	2	1	B8CFG4		0	8.65853e+08	0	7.986e-09	4.66642	2	1429.85	0.395644	52.3954	0
	High	NGFIDFGWDTFSEEKK	1	1	1	B8CFG4		0	0	0	2.088e-09	4.44984	3	1919.88	-1.70299	52.037	1
	High	nGFIDFGWDTFSEEK	2	1	1	B8CFG4	N1(Deamidated)	0	1.16597e+08	0	3.657e-07	3.98415	2	1792.77	0.222065	52.8875	0
	High	AAMMGILGLMMHEQIGGVFPITGEL	1	1	1	B8CFG4		0	266765570	0	2.405e-06	3.28626	3	2616.31	0.18242	53.6034	0
	High	DITGGEFVGDFR	3	1	1	B8CFG4		0	7.14305e+08	0	3.125e-05	3.2068	2	1312.62	0.0835416	43.8749	0
	High	NGFIDFGWDTFSEEK	1	1	1	B8CFG4		0	1.16368e+08	0	2.244e-08	3.00402	2	1791.79	0.703105	52.3421	0
	High	RAIELNnGR	4	9	4	P93853;B8BS67;B8CFG4;B8CEV5	N7(Deamidated)	0	2.34435e+07	0	0.004631	2.69753	2	1043.56	-0.385039	25.74	1
	High	AAMMGILGLmMHEqIGGVFPITGEL	2	1	1	B8CFG4	M10(Oxidation); Q14(Deamidated)	0	4.76783e+07	0	0.0001169	2.0394	3	2633.33	18.0791	53.6302	0
	High	RAIELNNGR	1	9	4	P93853;B8BS67;B8CFG4;B8CEV5		0	1.16611e+07	0	0.005775	1.84296	2	1042.58	0.0898559	24.8844	1
B8LE61	Photosystem I light harvesting protein (Fragment) OS=Thalassiosira pseudonana OX=35128 GN=lhcA PE=3 SV=1 - [B8LE61_THAPS]	22.048	46.21	1	4	4	6	1.68179e+08	145	15.92	5.2876
	A9	Sequence	# PSMs	# Proteins	# Protein Groups	Protein Group Accessions	Modifications	ΔCn	Area	q-Value	PEP	XCorr	Charge	MH+ [Da]	ΔM [ppm]	RT [min]	# Missed Cleavages
	High	IPGEAFSFEAIPNVLDAHDALLDTSMK	1	1	1	B8LE61		0	3.16856e+08	0	1.61189e-24	8.31468	3	2901.43	0.0258092	52.4349	0
	High	QAMLAVVGMVVPEFVR	2	1	1	B8LE61		0	9.98472e+07	0	1.387e-08	4.36084	2	1745.95	2.05631	52.9444	0
	High	APEWINWFR	1	1	1	B8LE61		0	8.78329e+07	0	0.0003047	2.98264	2	1218.61	0.204487	52.3101	0
	High	EPGNFGFDPLGMMPK	1	1	1	B8LE61		0	5.69018e+07	0	0.04228	2.27121	2	1636.75	0.375488	52.2622	0
	High	QAMLAVVGmVVPEFVR	1	1	1	B8LE61	M9(Oxidation)	0	8.75319e+06	0	0.003845	2.11784	3	1761.94	-0.626507	52.4917	0
B8LE60	Chloroplast light harvesting protein OS=Thalassiosira pseudonana OX=35128 GN=THAPSDRAFT_bd1160 PE=3 SV=1 - [B8LE60_THAPS]	21.2678	64.89	1	7	7	10	1.16118e+08	131	14.6514	5.78271
	A9	Sequence	# PSMs	# Proteins	# Protein Groups	Protein Group Accessions	Modifications	ΔCn	Area	q-Value	PEP	XCorr	Charge	MH+ [Da]	ΔM [ppm]	RT [min]	# Missed Cleavages
	High	TAMLAVTGFIVQDFVR	1	1	1	B8LE60		0	1.23221e+08	0	1.032e-10	4.63035	2	1767.95	0.641418	53.0198	0
	High	LAMMAVGGIATQSVmNDHGFPFL	1	1	1	B8LE60	M15(Oxidation)	0	4.57872e+07	0	0.001021	3.61327	3	2423.16	0.339651	52.7994	0
	High	IPGDAYSFEAVPK	1	1	1	B8LE60		0	1.79346e+08	0	5.146e-06	2.52759	2	1393.7	0.266636	40.4014	0
	High	KYEMNELLNGR	1	1	1	B8LE60		0	8.87829e+06	0	0.0003697	2.42662	2	1366.68	0.425394	35.9442	1
	High	LAMMAVGGIATQSVMNDHGFPFL	1	1	1	B8LE60		0	20781658	0	0.00575	2.30586	3	2407.16	0.841094	53.0542	0
	High	GEREPGDFGWK	1	1	1	B8LE60		0	1.23812e+07	0	0.0002171	2.03647	2	1277.59	0.277782	32.9578	1
	High	WLAPKDEATLK	1	1	1	B8LE60		0	1.7212e+06	0	0.04185	2.02913	2	1271.7	-0.552987	33.241	1
	High	YEMNELLNGR	1	1	1	B8LE60		0	3.55168e+06	0	7.882e-05	1.1782	2	1238.58	-0.6153	39.5188	0
	High	KYEMNELLnGR	1	1	1	B8LE60	N9(Deamidated)	0	1.00415e+07	0	0.04293	1.1223	2	1367.66	-0.561987	35.5309	1
	High	YEMNELLnGR	1	1	1	B8LE60	N8(Deamidated)	0	2.92679e+06	0.007	0.06865	1.69856	2	1239.57	-0.52215	39.2246	0
B8CBE4	Rieske domain-containing protein OS=Thalassiosira pseudonana OX=35128 GN=THAPSDRAFT_29842 PE=4 SV=1 - [B8CBE4_THAPS]	18.0164	39.44	1	5	5	7	1.12865e+08	180	18.4986	8.49951
	A9	Sequence	# PSMs	# Proteins	# Protein Groups	Protein Group Accessions	Modifications	ΔCn	Area	q-Value	PEP	XCorr	Charge	MH+ [Da]	ΔM [ppm]	RT [min]	# Missed Cleavages
	High	LIGGLFDPVGVPVYPVK	1	1	1	B8CBE4		0	1.76356e+08	0	6.222e-09	3.8992	2	1770.02	-0.09392	52.5829	0
	High	GSVVEVQVDVNYK	2	1	1	B8CBE4		0	1.36472e+07	0	1.283e-06	2.63899	2	1435.74	-0.472419	38.5443	0
	High	VDKDGTIADPVLGTK	1	1	1	B8CBE4		0	2.21285e+07	0	0.01406	2.62698	3	1528.82	-0.432484	33.689	1
	High	TGEVVSWcPTGLGK	2	1	1	B8CBE4	C8(Carbamidomethyl)	0	9.7603e+07	0	9e-05	2.44467	2	1490.73	-0.0703082	41.4051	0
	High	cPPVNQPLSFGK	1	1	1	B8CBE4	C1(Carbamidomethyl)	0	6.46368e+07	0	0.01402	2.3668	2	1343.68	0.791288	37.2289	0
B8BX92	Fucoxanthin chlorophyll a/c protein 6 OS=Thalassiosira pseudonana OX=35128 GN=Lhcf6 PE=3 SV=1 - [B8BX92_THAPS]	17.0873	60.2	1	9	9	16	1.24069e+08	201	21.7721	5.33838
	A9	Sequence	# PSMs	# Proteins	# Protein Groups	Protein Group Accessions	Modifications	ΔCn	Area	q-Value	PEP	XCorr	Charge	MH+ [Da]	ΔM [ppm]	RT [min]	# Missed Cleavages
	High	AGYHLPGDISLGR	2	1	1	B8BX92		0	9.56817e+07	0	0.001965	3.60825	3	1355.71	-0.437012	40.0082	0
	High	AFADVPNGIAAInGPDAISTAALLQTLAFIGFLETR	3	1	1	B8BX92	N13(Deamidated)	0	4.79822e+07	0	0.001426	2.4348	3	3659.94	2.32508	54.3353	0
	High	VMIDATGESQFR	2	1	1	B8BX92		0	2.01071e+08	0	0.000272	2.11715	2	1353.65	0.161752	36.1175	0
	High	nGFDFGWDK	2	1	1	B8BX92	N1(Deamidated)	0	4.32073e+07	0	0.001131	1.92942	2	1086.45	0.0451817	47.4764	0
	High	VmIDATGESQFR	1	1	1	B8BX92	M2(Oxidation)	0	1.73794e+07	0	0.01169	1.72776	2	1369.64	-0.583774	33.2307	0
	High	QSPEWQTNK	1	1	1	B8BX92		0	8.43357e+06	0	0.02439	1.66461	2	1117.53	-0.137886	25.9715	0
	High	AAMMGILGLMMHEQVGGTFPIVGEM	1	1	1	B8BX92		0	5.45892e+07	0	0.03216	1.51624	3	2620.25	0.537618	53.4386	0
	High	AIELNQGR	2	1	1	B8BX92		0	75454918	0.007	0.1214	1.6941	2	900.489	-1.22849	28.1371	0
	High	ADQETFDR	1	1	1	B8BX92		0	3.79e+06	0.007	0.1219	1.5125	2	981.426	-1.52175	24.6536	0
	High	QSPEWQTNKR	1	1	1	B8BX92		0	2.36619e+07	0.007	0.0689	1.06854	2	1273.63	0.609824	24.1066	1
B5YLU3	Fucoxanthin chlorophyll a/c protein-LI818 clade OS=Thalassiosira pseudonana OX=35128 GN=Lhcx6_1 PE=3 SV=1 - [B5YLU3_THAPS]	16.5876	35.18	1	6	6	9	8.95531e+07	199	21.2491	4.93213
	A9	Sequence	# PSMs	# Proteins	# Protein Groups	Protein Group Accessions	Modifications	ΔCn	Area	q-Value	PEP	XCorr	Charge	MH+ [Da]	ΔM [ppm]	RT [min]	# Missed Cleavages
	High	FAQMAVLGFIIPEK	1	1	1	B5YLU3		0	8.16213e+07	0	2.987e-07	3.93592	2	1563.86	0.909738	52.8313	0
	High	SEAEFVNYQVR	2	1	1	B5YLU3		0	1.16439e+08	0	7.3e-05	3.06847	2	1341.64	-0.0321653	35.8874	0
	High	IEGLGWRPK	2	1	1	B5YLU3		0	3.28891e+07	0	0.006371	2.08776	2	1055.6	-0.157632	34.9572	0
	High	YREVEIMHGR	1	1	1	B5YLU3		0	4395668	0	0.0002223	1.78882	2	1289.64	0.791409	28.2654	1
	High	cAYDGAFGDDFLAPTGR	2	1	1	B5YLU3	C1(Carbamidomethyl)	0	2.78212e+07	0	0.004341	1.75544	2	1832.79	-0.0524975	46.2324	0
	High	LLQTEPGTR	1	1	1	B5YLU3		0	7.05991e+07	0.007	0.1521	1.4991	2	1014.56	-0.815001	27.2007	0
B8C2Y4	Fucoxanthin chlorophyll a/c light-harvesting protein OS=Thalassiosira pseudonana OX=35128 GN=Lhcr10 PE=3 SV=1 - [B8C2Y4_THAPS]	15.6243	34.55	1	4	4	6	3.27701e+07	220	23.3427	6.96143
	A9	Sequence	# PSMs	# Proteins	# Protein Groups	Protein Group Accessions	Modifications	ΔCn	Area	q-Value	PEP	XCorr	Charge	MH+ [Da]	ΔM [ppm]	RT [min]	# Missed Cleavages
	High	EDPGGFGIVLLLLSIAEGEGVSHAGDNFR	1	1	1	B8C2Y4		0	3.32822e+07	0	1.543e-11	7.16879	4	2969.5	-1.51504	53.8203	0
	High	AAMIAMASLFAMK	1	1	1	B8C2Y4		0	0	0	2.678e-05	2.99199	2	1355.69	0.467078	52.5557	0
	High	VAFNPEMAGEVFDPMGFGK	1	1	1	B8C2Y4		0	1.06529e+07	0	5.492e-05	2.76297	2	2042.94	1.87531	52.4383	0
	High	AAMIAMASLFAmK	2	1	1	B8C2Y4	M12(Oxidation)	0	2.3725e+07	0	0.0009133	2.70058	2	1371.68	0.342054	51.5998	0
	High	AIPGSVPIMDMLGAN	1	1	1	B8C2Y4		0	4.1303e+07	0.007	0.1133	1.08048	2	1485.75	0.962276	53.0522	0
B8CEV5	Fucoxanthin chlorophyll a/c protein 5 OS=Thalassiosira pseudonana OX=35128 GN=Lhcf5 PE=3 SV=1 - [B8CEV5_THAPS]	13.6673	25	1	2	4	8	2.67125e+07	200	21.501	5.07178
	A9	Sequence	# PSMs	# Proteins	# Protein Groups	Protein Group Accessions	Modifications	ΔCn	Area	q-Value	PEP	XCorr	Charge	MH+ [Da]	ΔM [ppm]	RT [min]	# Missed Cleavages
	High	IcQLAFLGNIITR	1	1	1	B8CEV5	C2(Carbamidomethyl)	0	1.92625e+07	0	5.917e-05	3.36712	2	1518.85	-0.353325	52.2659	0
	High	RAIELNnGR	4	9	4	P93853;B8BS67;B8CFG4;B8CEV5	N7(Deamidated)	0	2.34435e+07	0	0.004631	2.69753	2	1043.56	-0.385039	25.74	1
	High	AGIHLPGAISLDGTK	1	1	1	B8CEV5		0	4287727	0	1.119e-05	2.18625	2	1449.81	0.923809	42.5428	0
	High	DVTGEGEFVGDFR	1	4	2	P93853;B8CEV5		0	3.74315e+07	0	0.01997	1.89643	2	1427.64	0.438119	41.7727	0
	High	RAIELNNGR	1	9	4	P93853;B8BS67;B8CFG4;B8CEV5		0	1.16611e+07	0	0.005775	1.84296	2	1042.58	0.0898559	24.8844	1
B8BYV4	Fucoxanthin chl a/c light-harvesting protein OS=Thalassiosira pseudonana OX=35128 GN=Lhcr7 PE=3 SV=1 - [B8BYV4_THAPS]	11.8272	32.71	1	4	4	5	7.98735e+07	214	22.7232	5.33838
	A9	Sequence	# PSMs	# Proteins	# Protein Groups	Protein Group Accessions	Modifications	ΔCn	Area	q-Value	PEP	XCorr	Charge	MH+ [Da]	ΔM [ppm]	RT [min]	# Missed Cleavages
	High	GFDPLGLSNIDDVGIDLYWLR	1	1	1	B8BYV4		0	63300763	0	1.47e-17	4.44825	2	2378.2	0.156126	53.3695	0
	High	SPSLPFMNKPALLDPSMPGYK	1	1	1	B8BYV4		0	8.41969e+07	0	2.464e-05	2.7582	3	2290.16	0.0378576	49.4811	0
	High	ESGEREPGFFGFGSNFPK	1	1	1	B8BYV4		0	9.21229e+07	0	0.002899	2.64704	3	1988.91	0.138444	46.1857	1
	High	MQDKELENGR	1	1	1	B8BYV4		0	4.97517e+06	0	0.005128	1.97371	2	1219.57	-0.280027	22.9665	1
	High	SPSLPFmNKPALLDPSmPGYK	1	1	1	B8BYV4	M7(Oxidation); M17(Oxidation)	0	5.07773e+06	0.002	0.04481	1.33762	3	2322.15	0.264042	43.605	0
P93853	Fucoxanthin-chlorophyll a/c light-harvesting protein (Fragment) OS=Thalassiosira pseudonana OX=35128 GN=3HfcpA PE=2 SV=1 - [P93853_THAPS]	11.0671	27.78	3	1	3	7	2.65267e+07	126	13.5779	4.77979
	A9	Sequence	# PSMs	# Proteins	# Protein Groups	Protein Group Accessions	Modifications	ΔCn	Area	q-Value	PEP	XCorr	Charge	MH+ [Da]	ΔM [ppm]	RT [min]	# Missed Cleavages
	High	ISQLAFLGQIVTR	1	3	1	P93853		0	1.87052e+07	0	4.941e-06	2.95314	2	1445.85	1.12556	51.9326	0
	High	RAIELNnGR	4	9	4	P93853;B8BS67;B8CFG4;B8CEV5	N7(Deamidated)	0	2.34435e+07	0	0.004631	2.69753	2	1043.56	-0.385039	25.74	1
	High	DVTGEGEFVGDFR	1	4	2	P93853;B8CEV5		0	3.74315e+07	0	0.01997	1.89643	2	1427.64	0.438119	41.7727	0
	High	RAIELNNGR	1	9	4	P93853;B8BS67;B8CFG4;B8CEV5		0	1.16611e+07	0	0.005775	1.84296	2	1042.58	0.0898559	24.8844	1
B5YM25	Fucoxanthin chl a/c light-harvesting protein, major type OS=Thalassiosira pseudonana OX=35128 GN=Lhcf10 PE=3 SV=1 - [B5YM25_THAPS]	7.61623	8.46	1	1	1	2	1.01008e+07	201	21.4696	5.18604
	A9	Sequence	# PSMs	# Proteins	# Protein Groups	Protein Group Accessions	Modifications	ΔCn	Area	q-Value	PEP	XCorr	Charge	MH+ [Da]	ΔM [ppm]	RT [min]	# Missed Cleavages
	High	VAQLAAWGYATTWSGAR	1	1	1	B5YM25		0	1.01008e+07	0	1.646e-07	4.00881	2	1808.91	1.19435	47.8269	0
	High	VAqLAAWGYATTWSGAR	1	1	1	B5YM25	Q3(Deamidated)	0	6.45075e+06	0	4.005e-09	3.60742	2	1809.91	11.4414	47.8418	0
B8C770	Fucoxanthin chlorophyll a/c binding protein OS=Thalassiosira pseudonana OX=35128 GN=THAPSDRAFT_23808 PE=3 SV=1 - [B8C770_THAPS]	7.28351	15.46	1	2	2	2	2.62926e+07	194	21.0815	4.93213
	A9	Sequence	# PSMs	# Proteins	# Protein Groups	Protein Group Accessions	Modifications	ΔCn	Area	q-Value	PEP	XCorr	Charge	MH+ [Da]	ΔM [ppm]	RT [min]	# Missed Cleavages
	High	VFDPLNLSDYVPVDWAR	1	1	1	B8C770		0	3.42298e+07	0	8.644e-10	4.06171	2	2006	-0.00630436	53.0153	0
	High	SAMLATVGWFFPK	1	1	1	B8C770		0	1.83554e+07	0	1.35e-06	3.2218	2	1454.75	0.683919	52.7702	0
B8LCK9	Secreted protein OS=Thalassiosira pseudonana OX=35128 GN=THAPSDRAFT_10417 PE=4 SV=1 - [B8LCK9_THAPS]	6.27628	38.36	1	6	6	6	2.22293e+07	219	22.9249	4.90674
	A9	Sequence	# PSMs	# Proteins	# Protein Groups	Protein Group Accessions	Modifications	ΔCn	Area	q-Value	PEP	XCorr	Charge	MH+ [Da]	ΔM [ppm]	RT [min]	# Missed Cleavages
	High	TTIEIYNYFAK	1	1	1	B8LCK9		0	2.62943e+07	0	0.00027	2.6623	2	1362.69	-2.15284	47.1402	0
	High	IESALSNTNKK	1	1	1	B8LCK9		0	5703695	0	0.002919	1.97654	2	1204.65	-0.0975628	23.5068	1
	High	TDAEVGEVLSAVSK	1	1	1	B8LCK9		0	29907175	0	0.008987	1.63743	2	1404.72	0.0769238	43.032	0
	High	LDSKYEVLDK	1	1	1	B8LCK9		0	3.69385e+06	0	3.762e-05	1.48436	2	1209.64	-0.0291847	30.7715	1
	High	IREINDEYDLVGTGMTALGVVGDLVEK	1	1	1	B8LCK9		0	10486423	0	0.008258	1.10384	3	2906.48	0.21079	52.7828	1
	High	AQLESALDKVK	1	1	1	B8LCK9		0	5.5083e+06	0.007	0.1346	1.49636	2	1201.68	0.319093	32.4734	1
B8C0K3	Fucoxanthin chl a/c light-harvesting protein OS=Thalassiosira pseudonana OX=35128 GN=Lhcr4 PE=3 SV=1 - [B8C0K3_THAPS]	3.15087	19.21	1	2	2	3	5.59058e+07	203	21.6819	4.93213
	A9	Sequence	# PSMs	# Proteins	# Protein Groups	Protein Group Accessions	Modifications	ΔCn	Area	q-Value	PEP	XCorr	Charge	MH+ [Da]	ΔM [ppm]	RT [min]	# Missed Cleavages
	High	SASLPFLEAPPNLDGGVGDLGFDPFR	1	1	1	B8C0K3		0	3.50352e+07	0	2.727e-05	3.15087	3	2688.33	-0.507583	53.0059	0
	High	APGDFGLDGGFLK	2	1	1	B8C0K3		0	7.67763e+07	0.007	0.05904	1.53901	2	1293.65	-0.0578473	47.7048	0
A8DNX6	PSbC (Fragment) OS=Thalassiosira pseudonana OX=35128 GN=psbC PE=4 SV=1 - [A8DNX6_THAPS]	2.41033	3.27	5	1	1	1	3.68557e+06	336	36.8506	6.34131
	A9	Sequence	# PSMs	# Proteins	# Protein Groups	Protein Group Accessions	Modifications	ΔCn	Area	q-Value	PEP	XCorr	Charge	MH+ [Da]	ΔM [ppm]	RT [min]	# Missed Cleavages
	High	IKNDIQPWQER	1	5	1	A8DNX6		0	3.68557e+06	0	0.00534	2.41033	2	1426.75	0.870104	31.6861	1
B8C0K4	Fucoxanthin chlorophyll a/c light-harvesting protein, lhcr type OS=Thalassiosira pseudonana OX=35128 GN=Lhcr14 PE=1 SV=1 - [B8C0K4_THAPS]	2.17134	17.73	1	3	3	3	5.16009e+06	203	21.6597	5.96045
	A9	Sequence	# PSMs	# Proteins	# Protein Groups	Protein Group Accessions	Modifications	ΔCn	Area	q-Value	PEP	XCorr	Charge	MH+ [Da]	ΔM [ppm]	RT [min]	# Missed Cleavages
	High	AAMLAFAGVVTQSVLYDK	1	1	1	B8C0K4		0	0	0	5.335e-06	2.17134	3	1883.99	0.250766	52.5899	0
	High	TQAEIDTmK	1	1	1	B8C0K4	M8(Oxidation)	0	3.04585e+06	0	0.005482	1.41034	2	1052.49	-0.753708	23.2564	0
	High	EPGDFGWGK	1	1	1	B8C0K4		0	7.27432e+06	0.007	0.1163	1.00869	2	992.447	-0.64433	36.7108	0
B8CGG0	Fucoxanthin chlorophyll a/c protein, LI818 clade OS=Thalassiosira pseudonana OX=35128 GN=lhcx1 PE=3 SV=1 - [B8CGG0_THAPS]	2.01248	8.61	2	1	1	1	7.60624e+06	209	22.1911	4.64014
	A9	Sequence	# PSMs	# Proteins	# Protein Groups	Protein Group Accessions	Modifications	ΔCn	Area	q-Value	PEP	XCorr	Charge	MH+ [Da]	ΔM [ppm]	RT [min]	# Missed Cleavages
	High	LAMLAAAGFLAQEAVDGK	1	2	1	B8CGG0		0	7.60624e+06	0	0.0004371	2.01248	2	1775.94	-0.176068	52.6298	0
B8C0J9	BZIP domain-containing protein OS=Thalassiosira pseudonana OX=35128 GN=THAPSDRAFT_4878 PE=4 SV=1 - [B8C0J9_THAPS]	1.96559	9	1	1	1	1	3.23471e+07	100	11.1355	4.91943
	A9	Sequence	# PSMs	# Proteins	# Protein Groups	Protein Group Accessions	Modifications	ΔCn	Area	q-Value	PEP	XCorr	Charge	MH+ [Da]	ΔM [ppm]	RT [min]	# Missed Cleavages
	High	LEQELYATR	1	1	1	B8C0J9		0	3.23471e+07	0.007	0.09666	1.96559	2	1122.58	-0.52073	30.7581	0
B8CD32	Glutathione S-transferase OS=Thalassiosira pseudonana OX=35128 GN=THAPSDRAFT_24965 PE=4 SV=1 - [B8CD32_THAPS]	1.81635	6.22	1	1	1	1	659822	193	20.8548	9.31982
	A9	Sequence	# PSMs	# Proteins	# Protein Groups	Protein Group Accessions	Modifications	ΔCn	Area	q-Value	PEP	XCorr	Charge	MH+ [Da]	ΔM [ppm]	RT [min]	# Missed Cleavages
	High	GYAESEGDATKR	1	1	1	B8CD32		0	659822	0	0.002868	1.81635	2	1283.59	-0.714057	22.0228	1
B8CEQ3	Pt17531-like protein OS=Thalassiosira pseudonana OX=35128 GN=FCP3 PE=3 SV=1 - [B8CEQ3_THAPS]	1.75052	5.61	1	1	1	1	1.5473e+06	196	21.1815	4.88135
	A9	Sequence	# PSMs	# Proteins	# Protein Groups	Protein Group Accessions	Modifications	ΔCn	Area	q-Value	PEP	XCorr	Charge	MH+ [Da]	ΔM [ppm]	RT [min]	# Missed Cleavages
	High	GKDDATMAYYR	1	1	1	B8CEQ3		0	1.5473e+06	0	0.00175	1.75052	2	1290.58	-0.808315	28.0072	1
B8C2K6	Fucoxanthin chl a/c light-harvesting protein OS=Thalassiosira pseudonana OX=35128 GN=Lhcr3 PE=3 SV=1 - [B8C2K6_THAPS]	1.60649	5.05	1	1	1	1	3.04771e+07	198	21.4057	5.77002
	A9	Sequence	# PSMs	# Proteins	# Protein Groups	Protein Group Accessions	Modifications	ΔCn	Area	q-Value	PEP	XCorr	Charge	MH+ [Da]	ΔM [ppm]	RT [min]	# Missed Cleavages
	High	SIPFLTVPEK	1	1	1	B8C2K6		0	3.04771e+07	0	0.0009927	1.60649	2	1130.65	0.0320008	47.5113	0
B5YP64	PDZ domain-containing protein OS=Thalassiosira pseudonana OX=35128 GN=THAPS_6670 PE=3 SV=1 - [B5YP64_THAPS]	0	0.24	1	1	1	1		5037	558.535	6.31592
	A9	Sequence	# PSMs	# Proteins	# Protein Groups	Protein Group Accessions	Modifications	ΔCn	Area	q-Value	PEP	XCorr	Charge	MH+ [Da]	ΔM [ppm]	RT [min]	# Missed Cleavages
	High	KSKSSENYPHSK	1	1	1	B5YP64		0	0	0.007	0.1003	1.15815	2	1391.68	-7.94425	25.4037	2
B5YP98	UPF0029 domain-containing protein OS=Thalassiosira pseudonana OX=35128 GN=THAPS_6705 PE=3 SV=1 - [B5YP98_THAPS]	0	2.13	1	1	1	1		751	83.7715	6.88818
	A9	Sequence	# PSMs	# Proteins	# Protein Groups	Protein Group Accessions	Modifications	ΔCn	Area	q-Value	PEP	XCorr	Charge	MH+ [Da]	ΔM [ppm]	RT [min]	# Missed Cleavages
	High	TVHPGLVNGHSDAqQR	1	1	1	B5YP98	Q14(Deamidated)	0	0	0.002	0.05495	1.08464	2	1716.85	6.22594	37.2954	0
B8LCG8	RRM domain-containing protein OS=Thalassiosira pseudonana OX=35128 GN=THAPSDRAFT_25124 PE=4 SV=1 - [B8LCG8_THAPS]	0	7.43	1	1	1	1	3.2485e+06	202	21.9604	4.62744
	A9	Sequence	# PSMs	# Proteins	# Protein Groups	Protein Group Accessions	Modifications	ΔCn	Area	q-Value	PEP	XCorr	Charge	MH+ [Da]	ΔM [ppm]	RT [min]	# Missed Cleavages
	High	NLASDISPDFMGVnK	1	1	1	B8LCG8	N14(Deamidated)	0	3.2485e+06	0.007	0.0851	0.477691	2	1608.75	-5.61096	31.968	0
B8CB86	Ni_hydr_CYTB domain-containing protein OS=Thalassiosira pseudonana OX=35128 GN=THAPSDRAFT_9405 PE=4 SV=1 - [B8CB86_THAPS]	0	7.98	1	1	1	1	3.68558e+06	188	20.3845	9.92041
	A9	Sequence	# PSMs	# Proteins	# Protein Groups	Protein Group Accessions	Modifications	ΔCn	Area	q-Value	PEP	XCorr	Charge	MH+ [Da]	ΔM [ppm]	RT [min]	# Missed Cleavages
	High	YQIGHPAGTGPIEGK	1	1	1	B8CB86		0	3.68558e+06	0	0.003154	1.82012	3	1524.78	-0.379652	29.7889	0
B8BSY9	Extrinsic protein in photosystem II OS=Thalassiosira pseudonana OX=35128 GN=THAPSDRAFT_20603 PE=4 SV=1 - [B8BSY9_THAPS]	0	6.64	1	1	1	1		211	22.4004	8.99756
	A9	Sequence	# PSMs	# Proteins	# Protein Groups	Protein Group Accessions	Modifications	ΔCn	Area	q-Value	PEP	XCorr	Charge	MH+ [Da]	ΔM [ppm]	RT [min]	# Missed Cleavages
	High	DALFEAGNAGEIAR	1	1	1	B8BSY9		0	0	0	0.00429	1.495	2	1433.71	3.10189	40.0802	0

## Sheet: Lhcf11
Source data 5. Mass spectrometric data of Lhcf11 separated by SDS-PAGE.
Accession	Description	Score	Coverage	# Proteins	# Unique Peptides	# Peptides	# PSMs	Area	# AAs	MW [kDa]	calc. pI
B8BVI1	Fucoxanthin-chlorophyll a-c binding protein, plastid OS=Thalassiosira pseudonana OX=35128 GN=Lhcf11 PE=3 SV=1 - [B8BVI1_THAPS]	153.757	43.88	1	6	6	59	5.06294e+09	196	21.0307	4.88135
	A9	Sequence	# PSMs	# Proteins	# Protein Groups	Protein Group Accessions	Modifications	ΔCn	Area	q-Value	PEP	XCorr	Charge	MH+ [Da]	ΔM [ppm]	RT [min]	# Missed Cleavages
	High	AAmLAVLGYVAPETYR	7	1	1	B8BVI1	M3(Oxidation)	0	3.72671e+08	0	0.002011	4.28078	2	1740.9	-0.0832847	47.8922	0
	High	FGYDLIPGELSTNDIPnGVAAIK	2	1	1	B8BVI1	N17(Deamidated)	0	5.17675e+08	0	0.101	4.03676	3	2405.23	3.65773	52.0813	0
	High	AAMLAVLGYVAPETYR	16	1	1	B8BVI1		0	6.22171e+09	0	0.006344	3.92395	2	1724.9	0.43565	55.4002	0
	High	LAMLAFLELIR	23	1	1	B8BVI1		0	7446772904	0	0.005851	3.6329	2	1289.77	1.12872	54.4819	0
	High	LAmLAFLELIR	1	1	1	B8BVI1	M3(Oxidation)	0	4.18381e+08	0	0.0385	3.41751	2	1305.76	1.64368	52.8049	0
	High	QTAELQHGR	5	1	1	B8BVI1		0	1520340956	0	0.1802	2.8827	2	1039.53	0.851244	21.3481	0
	High	RQTAELQHGR	1	1	1	B8BVI1		0	2.20954e+08	0	0.1569	2.71912	2	1195.63	1.2123	20.8307	1
	High	FGYDLIPGELSTNDIPNGVAAIK	3	1	1	B8BVI1		0	1.81048e+06	0	0.1435	1.7778	2	2404.24	-0.724027	55.5286	0
	High	HDSQNLAQPGFDGLDnLITGLPFLYN	1	1	1	B8BVI1	N16(Deamidated)	0	4.72674e+06	0	0.3567	0.744151	2	2860.4	7.2642	55.0879	0
B8CBE4	Rieske domain-containing protein OS=Thalassiosira pseudonana OX=35128 GN=THAPSDRAFT_29842 PE=4 SV=1 - [B8CBE4_THAPS]	23.9757	44.44	1	6	6	10	3.62323e+08	180	18.4986	8.49951
	A9	Sequence	# PSMs	# Proteins	# Protein Groups	Protein Group Accessions	Modifications	ΔCn	Area	q-Value	PEP	XCorr	Charge	MH+ [Da]	ΔM [ppm]	RT [min]	# Missed Cleavages
	High	LIGGLFDPVGVPVYPVK	1	1	1	B8CBE4		0	568306341	0	0.001787	3.93913	2	1770.02	1.21642	52.5497	0
	High	cPPVNQPLSFGK	2	1	1	B8CBE4	C1(Carbamidomethyl)	0	229798340	0	0.05196	2.99008	2	1343.68	1.69976	37.0386	0
	High	TGEVVSWcPTGLGK	2	1	1	B8CBE4	C8(Carbamidomethyl)	0	288864800	0	0.04317	2.82563	2	1490.73	0.912326	41.0339	0
	High	VDKDGTIADPVLGTK	2	1	1	B8CBE4		0	8.45583e+07	0	0.07593	2.81635	3	1528.82	-1.57029	33.1072	1
	High	GSVVEVQVDVNYK	2	1	1	B8CBE4		0	5.20235e+07	0	0.03728	2.52063	2	1435.74	1.31305	38.3652	0
	High	GAVYALGDK	1	1	1	B8CBE4		0	5.23092e+07	0	0.2541	2.13933	2	893.474	1.51807	30.8232	0
B8BX93	Fucoxanthin chlorophyll a/c light-harvesting protein, major type OS=Thalassiosira pseudonana OX=35128 GN=Lhcf7 PE=3 SV=1 - [B8BX93_THAPS]	21.6244	39.18	1	5	5	6	1.33906e+08	194	20.8698	4.88135
	A9	Sequence	# PSMs	# Proteins	# Protein Groups	Protein Group Accessions	Modifications	ΔCn	Area	q-Value	PEP	XCorr	Charge	MH+ [Da]	ΔM [ppm]	RT [min]	# Missed Cleavages
	High	VAQLAVIGYIVPEIFR	1	1	1	B8BX93		0	1.29562e+08	0	0.007295	5.01851	2	1788.04	1.44286	53.2113	0
	High	HDSQNLVKPGFDGLDNLITGLPFLYN	1	1	1	B8BX93		0	1.50197e+08	0	0.01748	4.58206	3	2887.47	1.08437	52.8827	0
	High	LAMLAILELLR	1	1	1	B8BX93		0	1.2196e+08	0	0.03313	3.56197	2	1255.78	1.81981	53.5277	0
	High	LAmLAILELLR	1	1	1	B8BX93	M3(Oxidation)	0	1.72142e+07	0	0.01444	3.25783	2	1271.78	0.804093	52.9621	0
	High	GWFGNFDIGKPDLK	1	1	1	B8BX93		0	4.75622e+07	0	0.113	2.9167	3	1593.81	0.749042	47.2546	0
	High	ALQELQHGR	1	1	1	B8BX93		0	4.87143e+07	0	0.2505	2.28738	2	1051.56	0.364756	24.665	0
B8CEV5	Fucoxanthin chlorophyll a/c protein 5 OS=Thalassiosira pseudonana OX=35128 GN=Lhcf5 PE=3 SV=1 - [B8CEV5_THAPS]	16.8146	33.5	1	2	4	5	1.04533e+08	200	21.501	5.07178
	A9	Sequence	# PSMs	# Proteins	# Protein Groups	Protein Group Accessions	Modifications	ΔCn	Area	q-Value	PEP	XCorr	Charge	MH+ [Da]	ΔM [ppm]	RT [min]	# Missed Cleavages
	High	FSDIGNGWAGSFEVPK	1	1	1	B8CEV5		0	10867511	0	0.000573882	3.69641	2	1710.81	0.572079	46.5082	0
	High	AAMMGILGLMVHEQLGGELPIVGQM	1	3	2	B8CFW3;B8CEV5		0	1.45712e+08	0	0.2274	3.56384	3	2595.32	2.19262	53.3761	0
	High	IcQLAFLGNIITR	1	1	1	B8CEV5	C2(Carbamidomethyl)	0	49069092	0	0.02074	3.52769	2	1518.85	1.33445	52.1984	0
	High	DVTGEGEFVGDFR	1	4	2	B8CFW3;B8CEV5		0	1.18818e+08	0	0.0511	3.17648	2	1427.65	1.72069	41.3793	0
	High	FSDIGnGWAGSFEVPK	1	1	1	B8CEV5	N6(Deamidated)	0	0	0	0.01102	2.85022	2	1711.82	12.6903	46.5126	0
B8CFW3	Fucoxanthin chlorophyll a/c protein 1 OS=Thalassiosira pseudonana OX=35128 GN=Lhcf1 PE=3 SV=1 - [B8CFW3_THAPS]	12.8203	35.26	3	2	4	4	1.30276e+08	190	20.3413	4.61475
	A9	Sequence	# PSMs	# Proteins	# Protein Groups	Protein Group Accessions	Modifications	ΔCn	Area	q-Value	PEP	XCorr	Charge	MH+ [Da]	ΔM [ppm]	RT [min]	# Missed Cleavages
	High	AAMMGILGLMVHEQLGGELPIVGQM	1	3	2	B8CFW3;B8CEV5		0	1.45712e+08	0	0.2274	3.56384	3	2595.32	2.19262	53.3761	0
	High	ISQLAFLGQIVTR	1	3	1	B8CFW3		0	1.26299e+08	0	0.007666	3.56159	2	1445.85	3.23626	51.653	0
	High	DVTGEGEFVGDFR	1	4	2	B8CFW3;B8CEV5		0	1.18818e+08	0	0.0511	3.17648	2	1427.65	1.72069	41.3793	0
	High	nGALDFGWDSFDEETK	1	3	1	B8CFW3	N1(Deamidated)	0	2.66688e+07	0	0.02199	2.51836	2	1831.77	0.726153	51.5647	0
B5YLU3	Fucoxanthin chlorophyll a/c protein-LI818 clade OS=Thalassiosira pseudonana OX=35128 GN=Lhcx6_1 PE=3 SV=1 - [B5YLU3_THAPS]	11.1458	17.09	1	3	3	4	7.76846e+07	199	21.2491	4.93213
	A9	Sequence	# PSMs	# Proteins	# Protein Groups	Protein Group Accessions	Modifications	ΔCn	Area	q-Value	PEP	XCorr	Charge	MH+ [Da]	ΔM [ppm]	RT [min]	# Missed Cleavages
	High	FAQMAVLGFIIPEK	1	1	1	B5YLU3		0	8.20725e+07	0	0.0033	4.37678	2	1563.86	0.831681	52.7567	0
	High	SEAEFVNYQVR	2	1	1	B5YLU3		0	1.18219e+08	0	0.01803	2.46188	2	1341.64	1.05966	35.4699	0
	High	IEGLGWRPK	1	1	1	B5YLU3		0	32762073	0	0.1871	2.18748	2	1055.6	0.998774	33.9472	0
B8C0K3	Fucoxanthin chl a/c light-harvesting protein OS=Thalassiosira pseudonana OX=35128 GN=Lhcr4 PE=3 SV=1 - [B8C0K3_THAPS]	8.86151	35.96	1	4	4	4	6.34359e+07	203	21.6819	4.93213
	A9	Sequence	# PSMs	# Proteins	# Protein Groups	Protein Group Accessions	Modifications	ΔCn	Area	q-Value	PEP	XCorr	Charge	MH+ [Da]	ΔM [ppm]	RT [min]	# Missed Cleavages
	High	FSDFVPIDFLR	1	1	1	B8C0K3		0	7.30973e+07	0	0.09725	3.84696	2	1355.7	0.921953	52.6509	0
	High	SASLPFLEAPPNLDGGVGDLGFDPFR	1	1	1	B8C0K3		0	4.54552e+07	0	0.1479	2.87698	3	2688.33	1.39953	52.9778	0
	High	APGDFGLDGGFLK	1	1	1	B8C0K3		0	7.17554e+07	0	0.06482	2.13758	2	1293.65	1.07449	47.2894	0
	High	LAMFAFSGVVTQAVLTQGPFPYV	1	1	1	B8C0K3		0	7.21874e+06	0	0.299	1.98537	3	2443.28	1.7131	53.8795	0
A0T0T6	Cytochrome b6 OS=Thalassiosira pseudonana OX=35128 GN=petB PE=3 SV=1 - [CYB6_THAPS]	7.45516	21.4	1	3	3	3	2.32577e+07	215	23.8895	8.86572
	A9	Sequence	# PSMs	# Proteins	# Protein Groups	Protein Group Accessions	Modifications	ΔCn	Area	q-Value	PEP	XCorr	Charge	MH+ [Da]	ΔM [ppm]	RT [min]	# Missed Cleavages
	High	LEVQAIADDISSK	1	1	1	A0T0T6		0	2.73524e+07	0	0.02909	3.20972	2	1388.73	1.34223	41.6558	0
	High	GGESVGQSTLTR	1	1	1	A0T0T6		0	1.15946e+07	0	0.1977	2.12624	2	1191.6	-0.186552	26.1881	0
	High	IVTGVPAAVPIVGPPLVLVLR	1	1	1	A0T0T6		0	30826083	0	0.1944	2.1192	2	2080.34	4.55762	53.2386	0
B8CFG4	Fucoxanthin chlorophyll a/c binding protein OS=Thalassiosira pseudonana OX=35128 GN=THAPSDRAFT_270233 PE=3 SV=1 - [B8CFG4_THAPS]	6.13369	12.38	2	2	2	2	4.35548e+07	202	21.752	5.04639
	A9	Sequence	# PSMs	# Proteins	# Protein Groups	Protein Group Accessions	Modifications	ΔCn	Area	q-Value	PEP	XCorr	Charge	MH+ [Da]	ΔM [ppm]	RT [min]	# Missed Cleavages
	High	IAQLAFLGNIITR	1	2	1	B8CFG4		0	5.48969e+07	0	0.01634	3.75644	2	1429.85	1.24937	52.3118	0
	High	DITGGEFVGDFR	1	1	1	B8CFG4		0	32212684	0	0.02487	2.37725	2	1312.62	1.6645	43.3915	0
B8LE61	Photosystem I light harvesting protein (Fragment) OS=Thalassiosira pseudonana OX=35128 GN=lhcA PE=3 SV=1 - [B8LE61_THAPS]	4.9412	17.24	1	2	2	2	8.7537e+06	145	15.92	5.2876
	A9	Sequence	# PSMs	# Proteins	# Protein Groups	Protein Group Accessions	Modifications	ΔCn	Area	q-Value	PEP	XCorr	Charge	MH+ [Da]	ΔM [ppm]	RT [min]	# Missed Cleavages
	High	QAMLAVVGMVVPEFVR	1	1	1	B8LE61		0	9.21665e+06	0	0.1467	2.92908	3	1745.95	1.31448	52.9408	0
	High	APEWINWFR	1	1	1	B8LE61		0	8290755	0	0.03939	2.01213	2	1218.61	0.805519	52.2363	0
B8BX92	Fucoxanthin chlorophyll a/c protein 6 OS=Thalassiosira pseudonana OX=35128 GN=Lhcf6 PE=3 SV=1 - [B8BX92_THAPS]	4.26691	6.47	1	1	1	1	4.83482e+07	201	21.7721	5.33838
	A9	Sequence	# PSMs	# Proteins	# Protein Groups	Protein Group Accessions	Modifications	ΔCn	Area	q-Value	PEP	XCorr	Charge	MH+ [Da]	ΔM [ppm]	RT [min]	# Missed Cleavages
	High	IAQLAFVGNLITR	1	1	1	B8BX92		0	4.83482e+07	0	0.001332	4.26691	2	1415.84	1.71048	51.5558	0
B8C2Y4	Fucoxanthin chlorophyll a/c light-harvesting protein OS=Thalassiosira pseudonana OX=35128 GN=Lhcr10 PE=3 SV=1 - [B8C2Y4_THAPS]	4.04383	13.18	1	1	1	1	1.57952e+07	220	23.3427	6.96143
	A9	Sequence	# PSMs	# Proteins	# Protein Groups	Protein Group Accessions	Modifications	ΔCn	Area	q-Value	PEP	XCorr	Charge	MH+ [Da]	ΔM [ppm]	RT [min]	# Missed Cleavages
	High	EDPGGFGIVLLLLSIAEGEGVSHAGDNFR	1	1	1	B8C2Y4		0	1.57952e+07	0	0.01102	4.04383	3	2969.5	0.421565	53.784	0
B8C272	Ubiquitin-like domain-containing protein OS=Thalassiosira pseudonana OX=35128 GN=THAPSDRAFT_40669 PE=3 SV=1 - [B8C272_THAPS]	2.9393	14.38	1	2	2	2	1.48012e+07	153	17.5554	9.83252
	A9	Sequence	# PSMs	# Proteins	# Protein Groups	Protein Group Accessions	Modifications	ΔCn	Area	q-Value	PEP	XCorr	Charge	MH+ [Da]	ΔM [ppm]	RT [min]	# Missed Cleavages
	High	IQDKEGIPPDQQR	1	1	1	B8C272		0	2.14237e+06	0	0.1253	2.9393	2	1523.79	3.6695	24.4646	1
	High	TLSDYNIQK	1	1	1	B8C272		0	27459989	0	0.06128	1.5424	2	1081.55	1.66937	29.4757	0
B8C8Q0	Fucoxanthin chl a/c light-harvesting protein, lhcr type OS=Thalassiosira pseudonana OX=35128 GN=Lhcr1 PE=3 SV=1 - [B8C8Q0_THAPS]	2.18824	6.86	1	1	1	1	1.92204e+07	204	21.7657	5.32568
	A9	Sequence	# PSMs	# Proteins	# Protein Groups	Protein Group Accessions	Modifications	ΔCn	Area	q-Value	PEP	XCorr	Charge	MH+ [Da]	ΔM [ppm]	RT [min]	# Missed Cleavages
	High	TPGDFGFDPMGQLK	1	1	1	B8C8Q0		0	1.92204e+07	0	0.217	2.18824	2	1509.71	1.81992	47.3299	0
B8CEV9	Fucoxanthin chl a/c protein-deviant sequence (Fragment) OS=Thalassiosira pseudonana OX=35128 GN=THAPSDRAFT_264714 PE=3 SV=1 - [B8CEV9_THAPS]	1.70661	5	1	1	1	1	1.03586e+06	160	17.729	5.30029
	A9	Sequence	# PSMs	# Proteins	# Protein Groups	Protein Group Accessions	Modifications	ΔCn	Area	q-Value	PEP	XCorr	Charge	MH+ [Da]	ΔM [ppm]	RT [min]	# Missed Cleavages
	High	LQELQHGR	1	1	1	B8CEV9		0	1.03586e+06	0	0.1286	1.70661	2	980.528	0.402018	24.4757	0
B8C770	Fucoxanthin chlorophyll a/c binding protein OS=Thalassiosira pseudonana OX=35128 GN=THAPSDRAFT_23808 PE=3 SV=1 - [B8C770_THAPS]	1.64546	13.92	1	2	2	2	1.35144e+07	194	21.0815	4.93213
	A9	Sequence	# PSMs	# Proteins	# Protein Groups	Protein Group Accessions	Modifications	ΔCn	Area	q-Value	PEP	XCorr	Charge	MH+ [Da]	ΔM [ppm]	RT [min]	# Missed Cleavages
	High	SAMLATVGWFFPK	1	1	1	B8C770		0	4.15995e+06	0	0.3644	1.64546	2	1454.75	1.94259	52.6844	0
	High	SFLGGADPAVDYLK	1	1	1	B8C770		0	2.28689e+07	0	0.308	1.49043	2	1452.74	1.67696	46.2035	0
B5YMV1	WSC domain-containing protein OS=Thalassiosira pseudonana OX=35128 GN=THAPS_23449 PE=4 SV=1 - [B5YMV1_THAPS]	0	14.29	1	1	1	1	2.17546e+06	378	41.5628	7.48877
	A9	Sequence	# PSMs	# Proteins	# Protein Groups	Protein Group Accessions	Modifications	ΔCn	Area	q-Value	PEP	XCorr	Charge	MH+ [Da]	ΔM [ppm]	RT [min]	# Missed Cleavages
	High	IISVFGTESSGSTFLATTLGVASGAFPVNGTYVTVPSDqYnnPGRTIVEHVVAK	1	1	1	B5YMV1	Q39(Deamidated); N41(Deamidated); N42(Deamidated)	0	2.17546e+06	0	0.3753	0.328659	6	5558.88	17.3165	54.294	1
B5YP98	UPF0029 domain-containing protein OS=Thalassiosira pseudonana OX=35128 GN=THAPS_6705 PE=3 SV=1 - [B5YP98_THAPS]	0	2.13	1	1	1	3	4.21173e+09	751	83.7715	6.88818
	A9	Sequence	# PSMs	# Proteins	# Protein Groups	Protein Group Accessions	Modifications	ΔCn	Area	q-Value	PEP	XCorr	Charge	MH+ [Da]	ΔM [ppm]	RT [min]	# Missed Cleavages
	High	TVHPGLVNGHSDAqQR	2	1	1	B5YP98	Q14(Deamidated)	0	4.21173e+09	0	0.1739	1.57325	3	1716.85	7.28461	35.6252	0
	High	TVHPGLVnGHSDAqQR	1	1	1	B5YP98	N8(Deamidated); Q14(Deamidated)	0	1.98549e+06	0	0.06974	1.04494	3	1717.85	16.7627	39.9398	0
B8CGA1	Tyrosinase_Cu-bd domain-containing protein OS=Thalassiosira pseudonana OX=35128 GN=THAPSDRAFT_25842 PE=4 SV=1 - [B8CGA1_THAPS]	0	2.05	1	1	1	2	17781965	1363	148.787	4.71631
	A9	Sequence	# PSMs	# Proteins	# Protein Groups	Protein Group Accessions	Modifications	ΔCn	Area	q-Value	PEP	XCorr	Charge	MH+ [Da]	ΔM [ppm]	RT [min]	# Missed Cleavages
	High	LSEGYGNKAFTRSLTqESLSqPNGIAYR	2	1	1	B8CGA1	Q16(Deamidated); Q21(Deamidated)	0	17781965	0	0.3852	1.08153	4	3089.53	5.1939	51.4285	2
B8CFT1	PH domain-containing protein OS=Thalassiosira pseudonana OX=35128 GN=THAPSDRAFT_11869 PE=3 SV=1 - [B8CFT1_THAPS]	0	0.82	1	1	1	6		1219	132.642	4.64014
	A9	Sequence	# PSMs	# Proteins	# Protein Groups	Protein Group Accessions	Modifications	ΔCn	Area	q-Value	PEP	XCorr	Charge	MH+ [Da]	ΔM [ppm]	RT [min]	# Missed Cleavages
	High	TTLmAMLNKR	6	1	1	B8CFT1	M4(Oxidation)	0	0	0	0.3691	0.95923	3	1194.61	-17.6781	26.3091	1
B8CD32	Glutathione S-transferase OS=Thalassiosira pseudonana OX=35128 GN=THAPSDRAFT_24965 PE=4 SV=1 - [B8CD32_THAPS]	0	6.22	1	1	1	1	625485	193	20.8548	9.31982
	A9	Sequence	# PSMs	# Proteins	# Protein Groups	Protein Group Accessions	Modifications	ΔCn	Area	q-Value	PEP	XCorr	Charge	MH+ [Da]	ΔM [ppm]	RT [min]	# Missed Cleavages
	High	GYAESEGDATKR	1	1	1	B8CD32		0	625485	0	0.3195	1.52347	2	1283.59	1.94877	21.7706	1
B8C5L0	TLDc domain-containing protein (Fragment) OS=Thalassiosira pseudonana OX=35128 GN=THAPSDRAFT_6112 PE=4 SV=1 - [B8C5L0_THAPS]	0	0.55	1	1	1	4	2.30239e+08	1640	177.814	6.55127
	A9	Sequence	# PSMs	# Proteins	# Protein Groups	Protein Group Accessions	Modifications	ΔCn	Area	q-Value	PEP	XCorr	Charge	MH+ [Da]	ΔM [ppm]	RT [min]	# Missed Cleavages
	High	mLQqWYQTK	4	1	1	B8C5L0	M1(Oxidation); Q4(Deamidated)	0	2.30239e+08	0	0.2156	1.1463	2	1242.56	-14.3828	30.8072	0
B8C2K6	Fucoxanthin chl a/c light-harvesting protein OS=Thalassiosira pseudonana OX=35128 GN=Lhcr3 PE=3 SV=1 - [B8C2K6_THAPS]	0	5.05	1	1	1	1	1.52749e+07	198	21.4057	5.77002
	A9	Sequence	# PSMs	# Proteins	# Protein Groups	Protein Group Accessions	Modifications	ΔCn	Area	q-Value	PEP	XCorr	Charge	MH+ [Da]	ΔM [ppm]	RT [min]	# Missed Cleavages
	High	SIPFLTVPEK	1	1	1	B8C2K6		0	1.52749e+07	0	0.2701	1.12711	2	1130.65	1.00369	47.0597	0
B8C0C4	DNA helicase (Fragment) OS=Thalassiosira pseudonana OX=35128 GN=Helicase_2 PE=3 SV=1 - [B8C0C4_THAPS]	0	3.01	1	1	1	1		698	77.7671	6.12549
	A9	Sequence	# PSMs	# Proteins	# Protein Groups	Protein Group Accessions	Modifications	ΔCn	Area	q-Value	PEP	XCorr	Charge	MH+ [Da]	ΔM [ppm]	RT [min]	# Missed Cleavages
	High	WRHILVDEFqDTSqVqLDLVR	1	1	1	B8C0C4	Q10(Deamidated); Q14(Deamidated); Q16(Deamidated)	0	0	0	0.2682	0.242233	3	2600.32	7.89018	46.2494	1

## Sheet: Lhcf6
Source data 6. Mass spectrometric data of Lhcf6 separated by SDS-PAGE.
Accession	Description	Score	Coverage	# Proteins	# Unique Peptides	# Peptides	# PSMs	Area	# AAs	MW [kDa]	calc. pI
B8BX92	Fucoxanthin chlorophyll a/c protein 6 OS=Thalassiosira pseudonana OX=35128 GN=Lhcf6 PE=3 SV=1 - [B8BX92_THAPS]	171.748	66.67	1	10	10	100	3.3138e+09	201	21.7721	5.33838
	A9	Sequence	# PSMs	# Proteins	# Protein Groups	Protein Group Accessions	Modifications	ΔCn	Area	q-Value	PEP	XCorr	Charge	MH+ [Da]	ΔM [ppm]	RT [min]	# Missed Cleavages
	High	AAMMGILGLMMHEQVGGTFPIVGEM	1	1	1	B8BX92		0	3.68503e+08	0	0.0007826	4.5409	3	2620.25	1.44607	53.3142	0
	High	IAQLAFVGNLITR	18	1	1	B8BX92		0	6.2265e+09	0	6.947e-10	4.36676	2	1415.84	1.10696	51.6351	0
	High	AGYHLPGDISLGR	4	1	1	B8BX92		0	1244373688	0	0.0002414	3.99823	3	1355.71	0.711021	40.1074	0
	High	AFADVPNGIAAINGPDAISTAALLQTLAFIGFLETR	2	1	1	B8BX92		0	4.49466e+06	0	1.046e-06	3.33351	3	3658.95	0.926468	54.235	0
	High	VMIDATGESQFR	13	1	1	B8BX92		0	2.47054e+09	0	4.243e-09	3.05213	2	1353.65	0.612646	36.0263	0
	High	NGFDFGWDK	6	1	1	B8BX92		0	3.2883e+08	0	0.0008891	2.97741	2	1085.47	0.614159	44.3812	0
	High	nGFDFGWDK	8	1	1	B8BX92	N1(Deamidated)	0	5.50449e+08	0	0.0458	2.84859	2	1086.45	1.05639	47.2982	0
	High	VmIDATGESQFR	10	1	1	B8BX92	M2(Oxidation)	0	2.75526e+08	0	2.102e-07	2.67932	2	1369.64	0.307484	33.3477	0
	High	IAqLAFVGNLITR	5	1	1	B8BX92	Q3(Deamidated)	0	35490910	0	2.791e-07	2.54729	2	1416.84	12.9907	55.1859	0
	High	AFADVPNGIAAINGPDAISTAALLqTLAFIGFLETR	5	1	1	B8BX92	Q25(Deamidated)	0	295887594	0	3.793e-07	2.5024	3	3659.93	-1.47718	55.1525	0
	High	QSPEWQTNK	3	1	1	B8BX92		0	1.6118e+08	0	0.122	2.39711	2	1117.53	-0.0286539	26.3214	0
	High	AFADVPnGIAAInGPDAISTAALLqTLAFIGFLETR	2	1	1	B8BX92	N7(Deamidated); N13(Deamidated); Q25(Deamidated)	0	538320	0	8.223e-08	2.32492	3	3661.9	-0.280254	55.3026	0
	High	QSPEWQTNKR	7	1	1	B8BX92		0	2.74799e+08	0	0.04034	2.29058	2	1273.63	0.226446	25.5408	1
	High	AFADVPnGIAAInGPDAISTAALLQTLAFIGFLETR	4	1	1	B8BX92	N7(Deamidated); N13(Deamidated)	0	5.46644e+07	0	0.05701	2.23755	3	3660.92	-0.178327	55.2064	0
	High	AIELNQGR	7	1	1	B8BX92		0	8.70332e+08	0	0.06286	2.16828	2	900.49	-0.0762281	28.1319	0
	High	ADQETFDR	4	1	1	B8BX92		0	2.12291e+08	0	0.2873	2.14389	2	981.427	0.0951957	25.1606	0
	High	qSPEWQTNKR	1	1	1	B8BX92	Q1(Deamidated)	0	6.97095e+06	0	0.03119	1.74984	2	1274.61	0.316384	25.4382	1
B8LCK9	Secreted protein OS=Thalassiosira pseudonana OX=35128 GN=THAPSDRAFT_10417 PE=4 SV=1 - [B8LCK9_THAPS]	136.262	54.79	1	13	13	51	9.033e+08	219	22.9249	4.90674
	A9	Sequence	# PSMs	# Proteins	# Protein Groups	Protein Group Accessions	Modifications	ΔCn	Area	q-Value	PEP	XCorr	Charge	MH+ [Da]	ΔM [ppm]	RT [min]	# Missed Cleavages
	High	IREINDEYDLVGTGmTALGVVGDLVEK	1	1	1	B8LCK9	M15(Oxidation)	0	136862471	0	1.838e-06	6.46697	3	2922.48	0.612975	52.0505	1
	High	IREINDEYDLVGTGMTALGVVGDLVEK	1	1	1	B8LCK9		0	7.57021e+08	0	1.374e-09	6.12603	3	2906.49	1.78576	52.6409	1
	High	EINDEYDLVGTGMTALGVVGDLVEK	1	1	1	B8LCK9		0	1.34445e+08	0	1.723e-10	5.86678	2	2637.3	1.53695	53.1333	0
	High	EINDEYDLVGTGmTALGVVGDLVEK	1	1	1	B8LCK9	M13(Oxidation)	0	8.3135e+07	0	0.02348	3.9637	3	2653.29	1.09275	52.512	0
	High	TDAEVGEVLSAVSK	5	1	1	B8LCK9		0	1.02795e+09	0	1.565e-09	3.93248	2	1404.72	-0.0968762	43.1441	0
	High	SSENANPETIEKIESALSNTNKK	1	1	1	B8LCK9		0	1.32122e+08	0	0.0002636	3.80815	3	2504.25	1.03221	40.9548	2
	High	SSENANPETIEK	3	1	1	B8LCK9		0	226863736	0	0.0001002	3.77284	2	1318.61	0.322405	25.5474	0
	High	IREInDEYDLVGTGmTALGVVGDLVEK	1	1	1	B8LCK9	N5(Deamidated); M15(Oxidation)	0	1.37202e+07	0	0.0002517	3.65341	4	2923.48	7.24476	52.063	1
	High	AGELNEEYSLSSK	7	1	1	B8LCK9		0	8.16359e+08	0	2.067e-05	3.37978	2	1426.67	1.48544	32.8791	0
	High	TTIEIYNYFAK	5	1	1	B8LCK9		0	8.6559e+08	0	2.53e-06	3.07554	2	1362.7	1.16162	47.1326	0
	High	AmAAINDAVEK	2	1	1	B8LCK9	M2(Oxidation)	0	2.74547e+08	0	1.712e-05	3.05947	2	1148.56	0.546038	27.2782	0
	High	AMAAINDAVEK	6	1	1	B8LCK9		0	3.04065e+08	0	8.869e-06	3.00835	2	1132.57	-0.0559001	31.7386	0
	High	IESALSNTNKK	2	1	1	B8LCK9		0	1.94403e+08	0	2.579e-06	2.90707	2	1204.65	0.611763	24.1834	1
	High	AMAAInDAVEK	1	1	1	B8LCK9	N6(Deamidated)	0	1.08002e+07	0	2.047e-05	2.84613	2	1133.55	0.476229	30.7519	0
	High	IESALSNTNK	3	1	1	B8LCK9		0	1.33693e+08	0	3.814e-05	2.76811	2	1076.56	0.230344	26.0858	0
	High	AQLESALDKVK	2	1	1	B8LCK9		0	2.44749e+08	0	0.008307	2.75911	2	1201.68	0.522259	32.7801	1
	High	AQLESALDK	4	1	1	B8LCK9		0	2.56264e+08	0	0.009762	2.64844	2	974.516	0.329701	30.2408	0
	High	LDSKYEVLDK	2	1	1	B8LCK9		0	9.56886e+07	0	5.527e-06	2.52083	2	1209.64	0.47539	30.839	1
	High	IESALSnTNKK	1	1	1	B8LCK9	N7(Deamidated)	0	2.1935e+06	0	0.0001679	1.87823	2	1205.64	-0.0022146	24.7455	1
	High	AmAAInDAVEK	1	1	1	B8LCK9	M2(Oxidation); N6(Deamidated)	0	1.00782e+07	0	0.1334	1.84626	2	1149.55	0.220727	26.692	0
	High	EInDEYDLVGTGmTALGVVGDLVEK	1	1	1	B8LCK9	N3(Deamidated); M13(Oxidation)	0	5.74793e+06	0	0.11	1.72344	4	2654.3	8.39691	52.519	0
B8CFG4	Fucoxanthin chlorophyll a/c binding protein OS=Thalassiosira pseudonana OX=35128 GN=THAPSDRAFT_270233 PE=3 SV=1 - [B8CFG4_THAPS]	20.8698	32.67	2	5	5	8	2.17379e+08	202	21.752	5.04639
	A9	Sequence	# PSMs	# Proteins	# Protein Groups	Protein Group Accessions	Modifications	ΔCn	Area	q-Value	PEP	XCorr	Charge	MH+ [Da]	ΔM [ppm]	RT [min]	# Missed Cleavages
	High	nGFIDFGWDTFSEEKK	1	1	1	B8CFG4	N1(Deamidated)	0	2.01953e+07	0	4.529e-08	3.95829	3	1920.87	0.391271	51.9552	1
	High	AAMMGILGLMMHEQIGGVFPITGEL	1	1	1	B8CFG4		0	1.53884e+08	0	0.0003585	3.83251	3	2616.31	1.51216	53.487	0
	High	DITGGEFVGDFR	2	1	1	B8CFG4		0	1.69005e+08	0	3.676e-08	3.13074	2	1312.62	1.19951	43.5242	0
	High	NGFIDFGWDTFSEEK	1	1	1	B8CFG4		0	0	0	1.807e-05	3.11498	2	1791.79	3.08757	52.1644	0
	High	NGFIDFGWDTFSEEKK	1	1	1	B8CFG4		0	2.62603e+07	0	0.09304	2.48928	3	1919.88	0.395227	49.9122	1
	High	IAQLAFLGNIITR	2	2	1	B8CFG4		0	3.29248e+08	0	0.04539	2.34711	2	1429.85	1.50549	52.2873	0
B8BYV4	Fucoxanthin chl a/c light-harvesting protein OS=Thalassiosira pseudonana OX=35128 GN=Lhcr7 PE=3 SV=1 - [B8BYV4_THAPS]	10.7148	24.3	1	3	3	3	6.33037e+07	214	22.7232	5.33838
	A9	Sequence	# PSMs	# Proteins	# Protein Groups	Protein Group Accessions	Modifications	ΔCn	Area	q-Value	PEP	XCorr	Charge	MH+ [Da]	ΔM [ppm]	RT [min]	# Missed Cleavages
	High	GFDPLGLSNIDDVGIDLYWLR	1	1	1	B8BYV4		0	79229025	0	4.98382e-14	5.31251	2	2378.2	0.566756	53.2621	0
	High	SPSLPFMNKPALLDPSMPGYK	1	1	1	B8BYV4		0	1.05413e+08	0	0.02104	2.91256	3	2290.16	1.23715	49.1197	0
	High	MQDKELENGR	1	1	1	B8BYV4		0	5.26936e+06	0	5.648e-08	2.48971	2	1219.57	0.420621	23.3641	1
B8LE60	Chloroplast light harvesting protein OS=Thalassiosira pseudonana OX=35128 GN=THAPSDRAFT_bd1160 PE=3 SV=1 - [B8LE60_THAPS]	10.1593	30.53	1	4	4	5	3.23339e+07	131	14.6514	5.78271
	A9	Sequence	# PSMs	# Proteins	# Protein Groups	Protein Group Accessions	Modifications	ΔCn	Area	q-Value	PEP	XCorr	Charge	MH+ [Da]	ΔM [ppm]	RT [min]	# Missed Cleavages
	High	TAMLAVTGFIVQDFVR	1	1	1	B8LE60		0	3.95773e+07	0	2.412e-12	4.0162	2	1767.95	1.8152	52.9324	0
	High	IPGDAYSFEAVPK	1	1	1	B8LE60		0	5.42374e+07	0	2.539e-06	2.48756	2	1393.7	0.792159	40.3492	0
	High	KYEMNELLnGR	1	1	1	B8LE60	N9(Deamidated)	0	3.18687e+06	0	0.01482	1.85607	2	1367.66	-0.294222	35.5887	1
	High	YEMNELLNGR	1	1	1	B8LE60		0	1.05843e+06	0	0.06298	1.79949	2	1238.58	0.173152	39.4753	0
	High	KYEMNELLNGR	1	1	1	B8LE60		0	1.36388e+06	0	0.0003103	1.55135	2	1366.68	0.0681182	35.9641	1
B8BX93	Fucoxanthin chlorophyll a/c light-harvesting protein, major type OS=Thalassiosira pseudonana OX=35128 GN=Lhcf7 PE=3 SV=1 - [B8BX93_THAPS]	9.42801	18.56	1	3	3	3	1.26579e+07	194	20.8698	4.88135
	A9	Sequence	# PSMs	# Proteins	# Protein Groups	Protein Group Accessions	Modifications	ΔCn	Area	q-Value	PEP	XCorr	Charge	MH+ [Da]	ΔM [ppm]	RT [min]	# Missed Cleavages
	High	VAQLAVIGYIVPEIFR	1	1	1	B8BX93		0	1.40806e+07	0	1.58e-06	4.20611	2	1788.04	1.37459	53.1647	0
	High	LAMLAILELLR	1	1	1	B8BX93		0	2.00371e+07	0	2.578e-06	3.59916	2	1255.78	1.04216	53.5013	0
	High	ALQELQHGR	1	1	1	B8BX93		0	3.85593e+06	0	0.01048	1.62274	2	1051.57	0.713009	25.3511	0
B5YLU3	Fucoxanthin chlorophyll a/c protein-LI818 clade OS=Thalassiosira pseudonana OX=35128 GN=Lhcx6_1 PE=3 SV=1 - [B5YLU3_THAPS]	8.4105	17.09	1	3	3	3	2.58187e+07	199	21.2491	4.93213
	A9	Sequence	# PSMs	# Proteins	# Protein Groups	Protein Group Accessions	Modifications	ΔCn	Area	q-Value	PEP	XCorr	Charge	MH+ [Da]	ΔM [ppm]	RT [min]	# Missed Cleavages
	High	FAQMAVLGFIIPEK	1	1	1	B5YLU3		0	1.86419e+07	0	2.445e-07	3.2451	2	1563.86	1.30002	52.7208	0
	High	SEAEFVNYQVR	1	1	1	B5YLU3		0	4.79299e+07	0	1.472e-05	2.9964	2	1341.65	1.78754	35.943	0
	High	IEGLGWRPK	1	1	1	B5YLU3		0	1.08841e+07	0	5.401e-05	2.169	2	1055.6	-0.504555	34.7743	0
B8C2Y4	Fucoxanthin chlorophyll a/c light-harvesting protein OS=Thalassiosira pseudonana OX=35128 GN=Lhcr10 PE=3 SV=1 - [B8C2Y4_THAPS]	7.40792	27.73	1	3	3	3	1.51239e+07	220	23.3427	6.96143
	A9	Sequence	# PSMs	# Proteins	# Protein Groups	Protein Group Accessions	Modifications	ΔCn	Area	q-Value	PEP	XCorr	Charge	MH+ [Da]	ΔM [ppm]	RT [min]	# Missed Cleavages
	High	EDPGGFGIVLLLLSIAEGEGVSHAGDNFR	1	1	1	B8C2Y4		0	3.07687e+07	0	5.762e-08	3.56883	3	2969.51	2.27142	53.7487	0
	High	GAFPnMFPNPQFLEESEIK	1	1	1	B8C2Y4	N5(Deamidated)	0	5.20422e+06	0	0.07023	2.22019	3	2196.05	10.3933	52.2517	0
	High	AAMIAMASLFAMK	1	1	1	B8C2Y4		0	9.39885e+06	0	0.0005928	1.61889	2	1355.69	0.377035	52.4969	0
B8CFW3	Fucoxanthin chlorophyll a/c protein 1 OS=Thalassiosira pseudonana OX=35128 GN=Lhcf1 PE=3 SV=1 - [B8CFW3_THAPS]	4.46001	26.84	3	1	3	3	2.08948e+07	190	20.3413	4.61475
	A9	Sequence	# PSMs	# Proteins	# Protein Groups	Protein Group Accessions	Modifications	ΔCn	Area	q-Value	PEP	XCorr	Charge	MH+ [Da]	ΔM [ppm]	RT [min]	# Missed Cleavages
	High	ISQLAFLGQIVTR	1	3	1	B8CFW3		0	2.32868e+07	0	0.0006585	2.31662	2	1445.85	0.872278	51.7892	0
	High	AAMMGILGLMVHEQLGGELPIVGQM	1	3	2	B8CFW3;B8CEV5		0	2.01058e+07	0	0.2532	2.14339	3	2595.32	0.569919	53.3117	0
	High	DVTGEGEFVGDFR	1	4	2	B8CFW3;B8CEV5		0	1.92917e+07	0	0.003245	1.40182	2	1427.64	0.523624	41.4121	0
B8CGG0	Fucoxanthin chlorophyll a/c protein, LI818 clade OS=Thalassiosira pseudonana OX=35128 GN=lhcx1 PE=3 SV=1 - [B8CGG0_THAPS]	4.35561	8.61	2	1	1	1	2.303e+07	209	22.1911	4.64014
	A9	Sequence	# PSMs	# Proteins	# Protein Groups	Protein Group Accessions	Modifications	ΔCn	Area	q-Value	PEP	XCorr	Charge	MH+ [Da]	ΔM [ppm]	RT [min]	# Missed Cleavages
	High	LAMLAAAGFLAQEAVDGK	1	2	1	B8CGG0		0	2.303e+07	0	2.202e-13	4.35561	2	1775.94	1.33612	52.5473	0
B8BS85	Transmembrane protein OS=Thalassiosira pseudonana OX=35128 GN=THAPSDRAFT_1896 PE=4 SV=1 - [B8BS85_THAPS]	3.84636	20.75	1	3	3	3	8.7009e+06	159	17.3652	6.96143
	A9	Sequence	# PSMs	# Proteins	# Protein Groups	Protein Group Accessions	Modifications	ΔCn	Area	q-Value	PEP	XCorr	Charge	MH+ [Da]	ΔM [ppm]	RT [min]	# Missed Cleavages
	High	GQFYSYIQR	1	1	1	B8BS85		0	1.45194e+07	0	0.0001112	2.10541	2	1161.57	0.964658	36.617	0
	High	YSNAESYR	1	1	1	B8BS85		0	2882445	0	0.0009612	1.74095	2	989.434	1.65269	23.798	0
	High	MPPVDNSAENPEYLSK	1	1	1	B8BS85		0	0	0	0.01989	1.59413	2	1790.83	1.82054	34.9643	0
B8C0K4	Fucoxanthin chlorophyll a/c light-harvesting protein, lhcr type OS=Thalassiosira pseudonana OX=35128 GN=Lhcr14 PE=1 SV=1 - [B8C0K4_THAPS]	3.6644	8.87	1	1	1	1	18958199	203	21.6597	5.96045
	A9	Sequence	# PSMs	# Proteins	# Protein Groups	Protein Group Accessions	Modifications	ΔCn	Area	q-Value	PEP	XCorr	Charge	MH+ [Da]	ΔM [ppm]	RT [min]	# Missed Cleavages
	High	AAMLAFAGVVTQSVLYDK	1	1	1	B8C0K4		0	18958199	0	3.027e-11	3.6644	2	1884	0.743853	52.5143	0
B8LEU6	Photosystem I reaction center subunit III (Fragment) OS=Thalassiosira pseudonana OX=35128 GN=PSAF PE=3 SV=1 - [B8LEU6_THAPS]	3.04024	21.89	2	2	2	2	2.03812e+07	169	18.6519	9.0708
	A9	Sequence	# PSMs	# Proteins	# Protein Groups	Protein Group Accessions	Modifications	ΔCn	Area	q-Value	PEP	XCorr	Charge	MH+ [Da]	ΔM [ppm]	RT [min]	# Missed Cleavages
	High	ASQYEADSPPALALK	1	2	1	B8LEU6		0	2.414e+07	0	6.506e-07	3.04024	2	1560.79	0.998523	38.6713	0
	High	AVSTSANPSESEIIINVPLALK	1	2	1	B8LEU6		0	1.66224e+07	0	0.002313	1.42721	2	2253.23	-0.681673	51.6814	0
P93854	Fucoxanthin-chlorophyll a/c light-harvesting protein (Fragment) OS=Thalassiosira pseudonana OX=35128 GN=3HfcpB PE=2 SV=1 - [P93854_THAPS]	2.67119	10	3	1	1	1	4.70701e+07	130	14.0401	5.17334
	A9	Sequence	# PSMs	# Proteins	# Protein Groups	Protein Group Accessions	Modifications	ΔCn	Area	q-Value	PEP	XCorr	Charge	MH+ [Da]	ΔM [ppm]	RT [min]	# Missed Cleavages
	High	IAQLAFLGQVVTR	1	3	1	P93854		0	4.70701e+07	0	2.866e-06	2.67119	2	1415.84	1.10696	50.4872	0
B8CEQ3	Pt17531-like protein OS=Thalassiosira pseudonana OX=35128 GN=FCP3 PE=3 SV=1 - [B8CEQ3_THAPS]	2.45762	31.63	1	3	3	4	7.57689e+06	196	21.1815	4.88135
	A9	Sequence	# PSMs	# Proteins	# Protein Groups	Protein Group Accessions	Modifications	ΔCn	Area	q-Value	PEP	XCorr	Charge	MH+ [Da]	ΔM [ppm]	RT [min]	# Missed Cleavages
	High	DEVVVGITAPVGFFDPLGLSK	1	1	1	B8CEQ3		0	1.2131e+07	0	0.006552	2.45762	2	2160.16	0.640021	53.1027	0
	High	GKDDATMAYYR	1	1	1	B8CEQ3		0	8.45502e+06	0	0.02544	1.00553	2	1290.58	0.988813	28.2808	1
	High	VAmAAcLGWYLNAGGVHPAFNSELSnDPLK	2	1	1	B8CEQ3	M3(Oxidation); C6(Carbamidomethyl); N26(Deamidated)	0	2.14466e+06	0	0.1161	0.885657	3	3219.55	7.64728	50.3195	0
B8CEV9	Fucoxanthin chl a/c protein-deviant sequence (Fragment) OS=Thalassiosira pseudonana OX=35128 GN=THAPSDRAFT_264714 PE=3 SV=1 - [B8CEV9_THAPS]	2.43326	5.63	1	1	1	1	2.74571e+06	160	17.729	5.30029
	A9	Sequence	# PSMs	# Proteins	# Protein Groups	Protein Group Accessions	Modifications	ΔCn	Area	q-Value	PEP	XCorr	Charge	MH+ [Da]	ΔM [ppm]	RT [min]	# Missed Cleavages
	High	KLQELQHGR	1	1	1	B8CEV9		0	2.74571e+06	0	0.004361	2.43326	2	1108.62	0.246091	23.5474	1
A0T0P4	ATP synthase subunit alpha, chloroplastic OS=Thalassiosira pseudonana OX=35128 GN=atpA PE=3 SV=1 - [ATPA_THAPS]	2.16848	2.58	2	1	1	1	813567	503	53.9552	5.021
	A9	Sequence	# PSMs	# Proteins	# Protein Groups	Protein Group Accessions	Modifications	ΔCn	Area	q-Value	PEP	XCorr	Charge	MH+ [Da]	ΔM [ppm]	RT [min]	# Missed Cleavages
	High	EAYPGDVFYLHSR	1	2	1	A0T0P4		0	813567	0	0.0008903	2.16848	2	1553.74	-0.727976	40.3147	0
B8CEV5	Fucoxanthin chlorophyll a/c protein 5 OS=Thalassiosira pseudonana OX=35128 GN=Lhcf5 PE=3 SV=1 - [B8CEV5_THAPS]	2.14339	25.5	1	1	3	3	1.96988e+07	200	21.501	5.07178
	A9	Sequence	# PSMs	# Proteins	# Protein Groups	Protein Group Accessions	Modifications	ΔCn	Area	q-Value	PEP	XCorr	Charge	MH+ [Da]	ΔM [ppm]	RT [min]	# Missed Cleavages
	High	AAMMGILGLMVHEQLGGELPIVGQM	1	3	2	B8CFW3;B8CEV5		0	2.01058e+07	0	0.2532	2.14339	3	2595.32	0.569919	53.3117	0
	High	IcQLAFLGNIITR	1	1	1	B8CEV5	C2(Carbamidomethyl)	0	0	0	0.003643	1.50905	2	1518.85	0.209268	52.1152	0
	High	DVTGEGEFVGDFR	1	4	2	B8CFW3;B8CEV5		0	1.92917e+07	0	0.003245	1.40182	2	1427.64	0.523624	41.4121	0
B8C770	Fucoxanthin chlorophyll a/c binding protein OS=Thalassiosira pseudonana OX=35128 GN=THAPSDRAFT_23808 PE=3 SV=1 - [B8C770_THAPS]	1.99704	8.76	1	1	1	1	1.05481e+07	194	21.0815	4.93213
	A9	Sequence	# PSMs	# Proteins	# Protein Groups	Protein Group Accessions	Modifications	ΔCn	Area	q-Value	PEP	XCorr	Charge	MH+ [Da]	ΔM [ppm]	RT [min]	# Missed Cleavages
	High	VFDPLNLSDYVPVDWAR	1	1	1	B8C770		0	1.05481e+07	0	3.118e-05	1.99704	2	2006	1.51501	52.928	0
B8LE61	Photosystem I light harvesting protein (Fragment) OS=Thalassiosira pseudonana OX=35128 GN=lhcA PE=3 SV=1 - [B8LE61_THAPS]	1.87391	6.21	1	1	1	1	4.02857e+06	145	15.92	5.2876
	A9	Sequence	# PSMs	# Proteins	# Protein Groups	Protein Group Accessions	Modifications	ΔCn	Area	q-Value	PEP	XCorr	Charge	MH+ [Da]	ΔM [ppm]	RT [min]	# Missed Cleavages
	High	APEWINWFR	1	1	1	B8LE61		0	4.02857e+06	0	0.0002998	1.87391	2	1218.61	0.705347	52.1774	0
B8CFV4	Actin-like protein OS=Thalassiosira pseudonana OX=35128 GN=ACT1 PE=3 SV=1 - [B8CFV4_THAPS]	1.65773	2.65	1	1	1	1	2.25499e+06	377	41.7639	5.08447
	A9	Sequence	# PSMs	# Proteins	# Protein Groups	Protein Group Accessions	Modifications	ΔCn	Area	q-Value	PEP	XCorr	Charge	MH+ [Da]	ΔM [ppm]	RT [min]	# Missed Cleavages
	High	AGFAGDDAPR	1	1	1	B8CFV4		0	2.25499e+06	0	0.04838	1.65773	2	976.448	-0.000490137	27.211	0
B5YM25	Fucoxanthin chl a/c light-harvesting protein, major type OS=Thalassiosira pseudonana OX=35128 GN=Lhcf10 PE=3 SV=1 - [B5YM25_THAPS]	1.63426	4.48	1	1	1	1		201	21.4696	5.18604
	A9	Sequence	# PSMs	# Proteins	# Protein Groups	Protein Group Accessions	Modifications	ΔCn	Area	q-Value	PEP	XCorr	Charge	MH+ [Da]	ΔM [ppm]	RT [min]	# Missed Cleavages
	High	TEADmIDLR	1	1	1	B5YM25	M5(Oxidation)	0	0	0	0.0003404	1.63426	2	1079.5	-0.437982	32.0344	0
B8BVI1	Fucoxanthin-chlorophyll a-c binding protein, plastid OS=Thalassiosira pseudonana OX=35128 GN=Lhcf11 PE=3 SV=1 - [B8BVI1_THAPS]	1.62343	5.61	1	1	1	1	2.58844e+06	196	21.0307	4.88135
	A9	Sequence	# PSMs	# Proteins	# Protein Groups	Protein Group Accessions	Modifications	ΔCn	Area	q-Value	PEP	XCorr	Charge	MH+ [Da]	ΔM [ppm]	RT [min]	# Missed Cleavages
	High	LAMLAFLELIR	1	1	1	B8BVI1		0	2.58844e+06	0	0.002417	1.62343	2	1289.77	1.79124	53.3936	0
B5YMJ1	STI1 domain-containing protein OS=Thalassiosira pseudonana OX=35128 GN=THAPS_6807 PE=4 SV=1 - [B5YMJ1_THAPS]	0	5.58	1	1	1	1	6.93613e+06	197	21.439	4.95752
	A9	Sequence	# PSMs	# Proteins	# Protein Groups	Protein Group Accessions	Modifications	ΔCn	Area	q-Value	PEP	XCorr	Charge	MH+ [Da]	ΔM [ppm]	RT [min]	# Missed Cleavages
	High	MQPIIVADFER	1	1	1	B5YMJ1		0	6.93613e+06	0	0.009808	1.53967	2	1318.68	0.0617404	46.6024	0
B5YP98	UPF0029 domain-containing protein OS=Thalassiosira pseudonana OX=35128 GN=THAPS_6705 PE=3 SV=1 - [B5YP98_THAPS]	0	2.13	1	1	1	1	5.03005e+08	751	83.7715	6.88818
	A9	Sequence	# PSMs	# Proteins	# Protein Groups	Protein Group Accessions	Modifications	ΔCn	Area	q-Value	PEP	XCorr	Charge	MH+ [Da]	ΔM [ppm]	RT [min]	# Missed Cleavages
	High	TVHPGLVNGHSDAqQR	1	1	1	B5YP98	Q14(Deamidated)	0	5.03005e+08	0	0.2814	1.20229	2	1716.85	6.72364	36.3237	0
B8CD55	Apple domain-containing protein OS=Thalassiosira pseudonana OX=35128 GN=THAPSDRAFT_24974 PE=4 SV=1 - [B8CD55_THAPS]	0	1.26	1	1	1	1	1.08066e+07	2295	258.832	6.27783
	A9	Sequence	# PSMs	# Proteins	# Protein Groups	Protein Group Accessions	Modifications	ΔCn	Area	q-Value	PEP	XCorr	Charge	MH+ [Da]	ΔM [ppm]	RT [min]	# Missed Cleavages
	High	HLDTVSAGEGSGnLILGcFDTSESLELLR	1	1	1	B8CD55	N13(Deamidated); C18(Carbamidomethyl)	0	1.08066e+07	0	0.1819	0.248	3	3091.5	4.26624	46.0242	0
B8BZJ4	NTP_transf_2 domain-containing protein OS=Thalassiosira pseudonana OX=35128 GN=THAPSDRAFT_22296 PE=4 SV=1 - [B8BZJ4_THAPS]	0	4.25	1	1	1	5		1716	182.93	5.70654
	A9	Sequence	# PSMs	# Proteins	# Protein Groups	Protein Group Accessions	Modifications	ΔCn	Area	q-Value	PEP	XCorr	Charge	MH+ [Da]	ΔM [ppm]	RT [min]	# Missed Cleavages
	High	NNNNIAAPQSKEGDVPSGENSEGEVPGTTSNQSEDVnAGYMPGESASNNSSEATVADNTAVSSVLNDLLGNIR	5	1	1	B8BZJ4	N37(Deamidated)	0	0	0	0.3341	0.156502	5	7392.19	-19.3461	31.3484	1
B8BVE9	High light induced protein 2 OS=Thalassiosira pseudonana OX=35128 GN=Hlip2 PE=4 SV=1 - [B8BVE9_THAPS]	0	9.55	1	1	1	1	2.84382e+06	178	19.4896	4.43701
	A9	Sequence	# PSMs	# Proteins	# Protein Groups	Protein Group Accessions	Modifications	ΔCn	Area	q-Value	PEP	XCorr	Charge	MH+ [Da]	ΔM [ppm]	RT [min]	# Missed Cleavages
	High	IVLNEVDLAAQATALLK	1	1	1	B8BVE9		0	2.84382e+06	0	0.09233	1.59914	3	1782.04	0.881112	52.4719	0
A0A8F0WFC1	ATP synthase subunit a OS=Thalassiosira pseudonana OX=35128 GN=atp6 PE=3 SV=1 - [A0A8F0WFC1_THAPS]	0	26.95	1	1	1	2		256	29.1877	5.96045
	A9	Sequence	# PSMs	# Proteins	# Protein Groups	Protein Group Accessions	Modifications	ΔCn	Area	q-Value	PEP	XCorr	Charge	MH+ [Da]	ΔM [ppm]	RT [min]	# Missed Cleavages
	High	LFcFDFSITNLVLVNmLVLIFFAAIVYFFSSNFnYLNETSFFFIPNAWQVLVETLYEASSQLLFDNINK	2	1	1	A0A8F0WFC1	C3(Carbamidomethyl); M16(Oxidation); N34(Deamidated)	0	0	0	0.2488	0.334419	6	8178.22	13.816	52.9754	0

## Sheet: Lhcf5
Source data 7. Mass spectrometric data of Lhcf5 separated by SDS-PAGE.
Accession	Description	Score	Coverage	# Proteins	# Unique Peptides	# Peptides	# PSMs	Area	# AAs	MW [kDa]	calc. pI
B8CEV5	Fucoxanthin chlorophyll a/c protein 5 OS=Thalassiosira pseudonana OX=35128 GN=Lhcf5 PE=3 SV=1 - [B8CEV5_THAPS]	160.082	53.5	1	4	7	77	4.13839e+09	200	21.501	5.07178
	A9	Sequence	# PSMs	# Proteins	# Protein Groups	Protein Group Accessions	Modifications	ΔCn	Area	q-Value	PEP	XCorr	Charge	MH+ [Da]	ΔM [ppm]	RT [min]	# Missed Cleavages
	High	AAMMGILGLMVHEQLGGELPIVGQM	4	3	2	B8CFW3;B8CEV5		0	1.90016e+09	0	0.005937	4.73026	3	2595.32	0.852128	53.3597	0
	High	FSDIGnGWAGSFEVPK	5	1	1	B8CEV5	N6(Deamidated)	0	1.07748e+09	0	2.387e-10	4.38006	2	1711.8	3.27735	47.0831	0
	High	NGALDFGWDSFSEETK	2	1	1	B8CEV5		0	893651997	0	2.75e-12	4.30954	2	1802.79	0.835582	49.3832	0
	High	FSDIGNGWAGSFEVPK	2	1	1	B8CEV5		0	1.09412e+09	0	8.797e-10	4.08335	2	1710.81	0.500727	47.0294	0
	High	IcQLAFLGNIITR	18	1	1	B8CEV5	C2(Carbamidomethyl)	0	3.37508e+09	0	4.242e-10	3.95133	2	1518.85	0.209268	52.1972	0
	High	nGALDFGWDSFSEETK	3	1	1	B8CEV5	N1(Deamidated)	0	9.54851e+08	0	3.354e-08	3.9107	2	1803.77	1.10183	50.7781	0
	High	DVTGEGEFVGDFR	26	4	2	B8CFW3;B8CEV5		0	6.70683e+09	0	7.211e-10	3.90675	2	1427.64	0.694633	41.8559	0
	High	AGIHLPGAISLDGTK	2	1	1	B8CEV5		0	2.33325e+09	0	0.0002402	3.71701	3	1449.81	-0.0537378	42.5378	0
	High	AAMMGILGLMVHEqLGGELPIVGQm	1	3	2	B8CFW3;B8CEV5	Q14(Deamidated); M25(Oxidation)	0	1.4141e+08	0	5.189e-05	3.07726	3	2612.34	17.3462	53.373	0
	High	RAIELnNGR	5	9	5	B8CFW3;B8BS67;B8CFG5;B8CFG4;B8CEV5	N6(Deamidated)	0	1.01596e+08	0	2.003e-07	2.88471	2	1043.56	0.316811	26.1385	1
	High	AAMMGILGLmVHEQLGGELPIVGQM	1	3	2	B8CFW3;B8CEV5	M10(Oxidation)	0	5.04713e+07	0	0.0008438	2.74074	3	2611.31	0.877589	52.8413	0
	High	AAMmGILGLmVHEQLGGELPIVGQm	1	3	2	B8CFW3;B8CEV5	M4(Oxidation); M10(Oxidation); M25(Oxidation)	0	0	0	0.001654	2.67128	3	2643.3	1.27394	52.1547	0
	High	IcqLAFLGNIITR	2	1	1	B8CEV5	C2(Carbamidomethyl); Q3(Deamidated)	0	1.15417e+06	0	2.355e-07	2.53954	2	1519.85	12.5733	56.3856	0
	High	RAIELNNGR	2	9	5	B8CFW3;B8BS67;B8CFG5;B8CFG4;B8CEV5		0	9.01255e+07	0	0.0001162	2.47349	2	1042.58	0.206941	25.2466	1
	High	AAMMGILGLmVHEQLGGELPIVGQm	2	3	2	B8CFW3;B8CEV5	M10(Oxidation); M25(Oxidation)	0	5.94236e+07	0	0.13	1.92782	3	2627.31	2.15721	52.5117	0
	High	AAMMGILGLMVHEqLGGELPIVGQM	1	3	2	B8CFW3;B8CEV5	Q14(Deamidated)	0	0	0	0.04655	1.70541	3	2596.32	7.05522	55.7486	0
B8CFW3	Fucoxanthin chlorophyll a/c protein 1 OS=Thalassiosira pseudonana OX=35128 GN=Lhcf1 PE=3 SV=1 - [B8CFW3_THAPS]	97.3395	40	3	3	6	52	3.23189e+09	190	20.3413	4.61475
	A9	Sequence	# PSMs	# Proteins	# Protein Groups	Protein Group Accessions	Modifications	ΔCn	Area	q-Value	PEP	XCorr	Charge	MH+ [Da]	ΔM [ppm]	RT [min]	# Missed Cleavages
	High	DVTGEGEFVGDFRnGALDFGWDSFDEETK	1	3	1	B8CFW3	N14(Deamidated)	0	377951433	0	2.852e-12	5.28554	3	3240.39	0.23267	52.1084	1
	High	AAMMGILGLMVHEQLGGELPIVGQM	4	3	2	B8CFW3;B8CEV5		0	1.90016e+09	0	0.005937	4.73026	3	2595.32	0.852128	53.3597	0
	High	NGALDFGWDSFDEETK	1	3	1	B8CFW3		0	3.17333e+08	0	8.291e-14	4.49259	2	1830.78	0.663805	49.354	0
	High	nGALDFGWDSFDEETK	2	3	1	B8CFW3	N1(Deamidated)	0	3.35792e+08	0	3.709e-07	4.31229	2	1831.77	0.126386	51.7587	0
	High	DVTGEGEFVGDFR	26	4	2	B8CFW3;B8CEV5		0	6.70683e+09	0	7.211e-10	3.90675	2	1427.64	0.694633	41.8559	0
	High	ISQLAFLGQIVTR	5	3	1	B8CFW3		0	1.08866e+09	0	2.751e-09	3.89687	2	1445.85	0.618993	51.954	0
	High	AAMMGILGLMVHEqLGGELPIVGQm	1	3	2	B8CFW3;B8CEV5	Q14(Deamidated); M25(Oxidation)	0	1.4141e+08	0	5.189e-05	3.07726	3	2612.34	17.3462	53.373	0
	High	RAIELnNGR	5	9	5	B8CFW3;B8BS67;B8CFG5;B8CFG4;B8CEV5	N6(Deamidated)	0	1.01596e+08	0	2.003e-07	2.88471	2	1043.56	0.316811	26.1385	1
	High	AAMMGILGLmVHEQLGGELPIVGQM	1	3	2	B8CFW3;B8CEV5	M10(Oxidation)	0	5.04713e+07	0	0.0008438	2.74074	3	2611.31	0.877589	52.8413	0
	High	AAMmGILGLmVHEQLGGELPIVGQm	1	3	2	B8CFW3;B8CEV5	M4(Oxidation); M10(Oxidation); M25(Oxidation)	0	0	0	0.001654	2.67128	3	2643.3	1.27394	52.1547	0
	High	RAIELNNGR	2	9	5	B8CFW3;B8BS67;B8CFG5;B8CFG4;B8CEV5		0	9.01255e+07	0	0.0001162	2.47349	2	1042.58	0.206941	25.2466	1
	High	AAMMGILGLmVHEQLGGELPIVGQm	2	3	2	B8CFW3;B8CEV5	M10(Oxidation); M25(Oxidation)	0	5.94236e+07	0	0.13	1.92782	3	2627.31	2.15721	52.5117	0
	High	AAMMGILGLMVHEqLGGELPIVGQM	1	3	2	B8CFW3;B8CEV5	Q14(Deamidated)	0	0	0	0.04655	1.70541	3	2596.32	7.05522	55.7486	0
B8BS67	Fucoxanthin chlorophyll a/c protein 8 OS=Thalassiosira pseudonana OX=35128 GN=Lhcf9 PE=3 SV=1 - [B8BS67_THAPS]	70.4806	40.95	3	5	6	32	8.58425e+07	210	22.6134	4.89404
	A9	Sequence	# PSMs	# Proteins	# Protein Groups	Protein Group Accessions	Modifications	ΔCn	Area	q-Value	PEP	XCorr	Charge	MH+ [Da]	ΔM [ppm]	RT [min]	# Missed Cleavages
	High	AAMMGILGLMVHEEIIPLGYDADLPIIGHLQ	2	2	1	B8BS67		0	8.91957e+07	0	2.279e-11	5.21084	3	3330.73	0.480756	53.3102	0
	High	IAQLAFLGQVVTR	13	3	1	B8BS67		0	6.67353e+07	0	1.368e-08	3.85211	2	1415.84	0.244782	55.2253	0
	High	nGYIDFGWDEFDEETK	5	3	1	B8BS67	N1(Deamidated)	0	18133319	0	6.487e-08	2.89895	2	1965.8	-0.641046	55.0694	0
	High	RAIELnNGR	5	9	5	B8CFW3;B8BS67;B8CFG5;B8CFG4;B8CEV5	N6(Deamidated)	0	1.01596e+08	0	2.003e-07	2.88471	2	1043.56	0.316811	26.1385	1
	High	NGYIDFGWDEFDEETK	1	3	1	B8BS67		0	0	0	5.115e-05	2.87049	2	1964.82	0.729119	55.1786	0
	High	IAqLAFLGQVVTR	1	3	1	B8BS67	Q3(Deamidated)	0	0	0	2.645e-07	2.58889	2	1416.84	13.9384	58.29	0
	High	RAIELNNGR	2	9	5	B8CFW3;B8BS67;B8CFG5;B8CFG4;B8CEV5		0	9.01255e+07	0	0.0001162	2.47349	2	1042.58	0.206941	25.2466	1
	High	NGYIDFGWDEFDEETKLSK	1	3	1	B8BS67		0	2.30236e+07	0	0.003413	1.76551	3	2293.03	-0.184186	49.2758	1
	High	DVPGTGNEHVGDFR	2	3	1	B8BS67		0	3.81011e+07	0	0.06568	1.2694	2	1499.69	0.735394	31.3936	0
B8CFG4	Fucoxanthin chlorophyll a/c binding protein OS=Thalassiosira pseudonana OX=35128 GN=THAPSDRAFT_270233 PE=3 SV=1 - [B8CFG4_THAPS]	47.3028	37.13	1	4	6	20	8.64769e+08	202	21.752	5.04639
	A9	Sequence	# PSMs	# Proteins	# Protein Groups	Protein Group Accessions	Modifications	ΔCn	Area	q-Value	PEP	XCorr	Charge	MH+ [Da]	ΔM [ppm]	RT [min]	# Missed Cleavages
	High	nGFIDFGWDTFSEEKK	2	1	1	B8CFG4	N1(Deamidated)	0	5.84594e+07	0	2.942e-09	4.64739	3	1920.87	0.295946	52.0458	1
	High	IAQLAFLGNIITR	3	2	2	B8CFG5;B8CFG4		0	1825651220	0	1.081e-10	4.18	2	1429.85	0.993252	52.3609	0
	High	NGFIDFGWDTFSEEK	1	1	1	B8CFG4		0	8.19417e+07	0	2.277e-06	3.56318	2	1791.79	0.771232	52.3192	0
	High	NGFIDFGWDTFSEEKK	1	1	1	B8CFG4		0	6.02393e+07	0	2.217e-07	3.42835	3	1919.88	0.204481	50.1705	1
	High	DITGGEFVGDFR	3	1	1	B8CFG4		0	6.67059e+08	0	4.762e-07	3.14658	2	1312.62	-0.00945606	43.9604	0
	High	AAMMGILGLMMHEQIGGVFPITGEL	1	1	1	B8CFG4		0	6.06256e+07	0	3.798e-07	3.09271	3	2616.31	1.86209	53.5212	0
	High	nGFIDFGWDTFSEEK	1	1	1	B8CFG4	N1(Deamidated)	0	2.80628e+07	0	1.152e-11	3.08485	2	1792.77	0.358245	52.5863	0
	High	RAIELnNGR	5	9	5	B8CFW3;B8BS67;B8CFG5;B8CFG4;B8CEV5	N6(Deamidated)	0	1.01596e+08	0	2.003e-07	2.88471	2	1043.56	0.316811	26.1385	1
	High	RAIELNNGR	2	9	5	B8CFW3;B8BS67;B8CFG5;B8CFG4;B8CEV5		0	9.01255e+07	0	0.0001162	2.47349	2	1042.58	0.206941	25.2466	1
	High	AAmmGILGLMMHEQIGGVFPITGEL	1	1	1	B8CFG4	M3(Oxidation); M4(Oxidation)	0	5.57398e+07	0	0.0132	2.28509	3	2648.3	0.655566	53.0064	0
B8CFG5	Fucoxanthin chlorophyll a/c protein 4 OS=Thalassiosira pseudonana OX=35128 GN=Lhcf4 PE=3 SV=1 - [B8CFG5_THAPS]	34.1937	37.75	1	3	5	18	9.47488e+08	204	21.7931	4.85596
	A9	Sequence	# PSMs	# Proteins	# Protein Groups	Protein Group Accessions	Modifications	ΔCn	Area	q-Value	PEP	XCorr	Charge	MH+ [Da]	ΔM [ppm]	RT [min]	# Missed Cleavages
	High	nGAIDFGWDTFSDEVK	1	1	1	B8CFG5	N1(Deamidated)	0	3.1895e+08	0	1.813e-12	4.55744	2	1801.79	0.432179	52.268	0
	High	IAQLAFLGNIITR	3	2	2	B8CFG5;B8CFG4		0	1825651220	0	1.081e-10	4.18	2	1429.85	0.993252	52.3609	0
	High	DIEGTGNEFVGDFR	5	1	1	B8CFG5		0	6.97863e+08	0	2.842e-11	3.29884	2	1555.7	0.960157	42.6707	0
	High	AAMMGILGLMMHEQLGGSIPIVGEL	1	1	1	B8CFG5		0	2.61886e+08	0	0.008533	2.96953	3	2568.31	1.32654	53.5157	0
	High	RAIELnNGR	5	9	5	B8CFW3;B8BS67;B8CFG5;B8CFG4;B8CEV5	N6(Deamidated)	0	1.01596e+08	0	2.003e-07	2.88471	2	1043.56	0.316811	26.1385	1
	High	RAIELNNGR	2	9	5	B8CFW3;B8BS67;B8CFG5;B8CFG4;B8CEV5		0	9.01255e+07	0	0.0001162	2.47349	2	1042.58	0.206941	25.2466	1
	High	DIEGTGnEFVGDFR	1	1	1	B8CFG5	N7(Deamidated)	0	2.84338e+06	0	0.0004577	1.55492	2	1556.71	12.09	44.6205	0
B8BVI1	Fucoxanthin-chlorophyll a-c binding protein, plastid OS=Thalassiosira pseudonana OX=35128 GN=Lhcf11 PE=3 SV=1 - [B8BVI1_THAPS]	21.4475	43.37	1	5	5	7	1.5697e+08	196	21.0307	4.88135
	A9	Sequence	# PSMs	# Proteins	# Protein Groups	Protein Group Accessions	Modifications	ΔCn	Area	q-Value	PEP	XCorr	Charge	MH+ [Da]	ΔM [ppm]	RT [min]	# Missed Cleavages
	High	AAMLAVLGYVAPETYR	1	1	1	B8BVI1		0	1.65492e+08	0	2.857e-12	3.96895	2	1724.9	0.364881	52.1704	0
	High	HDSQNLAQPGFDGLDNLITGLPFLYN	1	1	1	B8BVI1		0	1.15705e+08	0	1.804e-05	3.91252	3	2859.4	0.839577	53.2455	0
	High	LAMLAFLELIR	1	1	1	B8BVI1		0	1.89715e+08	0	1.589e-07	3.42576	2	1289.77	0.939434	53.4261	0
	High	LAmLAFLELIR	1	1	1	B8BVI1	M3(Oxidation)	0	2.04106e+07	0	7.4e-07	3.06288	2	1305.76	0.521854	52.8386	0
	High	AAmLAVLGYVAPETYR	1	1	1	B8BVI1	M3(Oxidation)	0	2.32093e+07	0	2.02e-06	2.83976	2	1740.9	0.0569535	48.3114	0
	High	QTAELQHGR	1	1	1	B8BVI1		0	3.71164e+07	0	0.01713	2.23778	2	1039.53	0.0292443	21.5953	0
	High	FGYDLIPGELSTNDIPNGVAAIK	1	1	1	B8BVI1		0	0	0	1.297e-05	1.99986	2	2404.24	-0.0132051	52.0194	0
B5YLU3	Fucoxanthin chlorophyll a/c protein-LI818 clade OS=Thalassiosira pseudonana OX=35128 GN=Lhcx6_1 PE=3 SV=1 - [B5YLU3_THAPS]	14.6555	30.15	1	5	5	7	9.85145e+07	199	21.2491	4.93213
	A9	Sequence	# PSMs	# Proteins	# Protein Groups	Protein Group Accessions	Modifications	ΔCn	Area	q-Value	PEP	XCorr	Charge	MH+ [Da]	ΔM [ppm]	RT [min]	# Missed Cleavages
	High	FAQMAVLGFIIPEK	1	1	1	B5YLU3		0	5.88463e+07	0	4.958e-06	4.08818	2	1563.86	0.519454	52.7732	0
	High	SEAEFVNYQVR	2	1	1	B5YLU3		0	1.47578e+08	0	2.621e-07	2.63701	2	1341.64	0.240792	35.9393	0
	High	cAYDGAFGDDFLAPTGR	1	1	1	B5YLU3	C1(Carbamidomethyl)	0	3.69918e+07	0	6.663e-05	2.03353	2	1832.79	0.813348	46.1797	0
	High	IEGLGWRPK	1	1	1	B5YLU3		0	4.0553e+07	0	0.0336	1.74223	2	1055.6	0.18929	34.7015	0
	High	LLQTEPGTR	2	1	1	B5YLU3		0	8.91187e+07	0	0.0681	1.65603	2	1014.56	0.0873898	27.0924	0
B8BX93	Fucoxanthin chlorophyll a/c light-harvesting protein, major type OS=Thalassiosira pseudonana OX=35128 GN=Lhcf7 PE=3 SV=1 - [B8BX93_THAPS]	14.5252	18.56	1	3	3	5	3.55924e+07	194	20.8698	4.88135
	A9	Sequence	# PSMs	# Proteins	# Protein Groups	Protein Group Accessions	Modifications	ΔCn	Area	q-Value	PEP	XCorr	Charge	MH+ [Da]	ΔM [ppm]	RT [min]	# Missed Cleavages
	High	VAQLAVIGYIVPEIFR	1	1	1	B8BX93		0	43264297	0	4.223e-08	4.47202	2	1788.04	0.282262	53.2305	0
	High	LAMLAILELLR	1	1	1	B8BX93		0	4.52714e+07	0	1.257e-07	3.5815	2	1255.78	0.36171	53.5392	0
	High	LAmLAILELLR	1	1	1	B8BX93	M3(Oxidation)	0	1.80289e+07	0	1.264e-06	2.69001	2	1271.78	0.420157	52.956	0
	High	ALQELQHGR	2	1	1	B8BX93		0	1.82415e+07	0	0.01391	1.98154	2	1051.56	0.132587	25.0469	0
B8LE61	Photosystem I light harvesting protein (Fragment) OS=Thalassiosira pseudonana OX=35128 GN=lhcA PE=3 SV=1 - [B8LE61_THAPS]	13.4291	35.86	1	3	3	3	3.50674e+07	145	15.92	5.2876
	A9	Sequence	# PSMs	# Proteins	# Protein Groups	Protein Group Accessions	Modifications	ΔCn	Area	q-Value	PEP	XCorr	Charge	MH+ [Da]	ΔM [ppm]	RT [min]	# Missed Cleavages
	High	IPGEAFSFEAIPNVLDAHDALLDTSMK	1	1	1	B8LE61		0	7.60167e+07	0	1.42716e-19	6.40718	3	2901.43	-0.226625	52.4301	0
	High	QAMLAVVGMVVPEFVR	1	1	1	B8LE61		0	1.32372e+07	0	3.143e-06	4.2236	3	1745.95	0.685238	52.9066	0
	High	APEWINWFR	1	1	1	B8LE61		0	1.59483e+07	0	6.729e-05	2.79828	2	1218.61	0.00414306	52.3287	0
B8LCK9	Secreted protein OS=Thalassiosira pseudonana OX=35128 GN=THAPSDRAFT_10417 PE=4 SV=1 - [B8LCK9_THAPS]	13.1218	38.36	1	6	6	7	4.24846e+07	219	22.9249	4.90674
	A9	Sequence	# PSMs	# Proteins	# Protein Groups	Protein Group Accessions	Modifications	ΔCn	Area	q-Value	PEP	XCorr	Charge	MH+ [Da]	ΔM [ppm]	RT [min]	# Missed Cleavages
	High	TTIEIYNYFAK	1	1	1	B8LCK9		0	4.07474e+07	0	1.018e-05	2.9451	2	1362.69	0.0866633	47.128	0
	High	TDAEVGEVLSAVSK	1	1	1	B8LCK9		0	4.94972e+07	0	0.03504	2.42699	2	1404.72	1.03282	43.0585	0
	High	AGELNEEYSLSSK	2	1	1	B8LCK9		0	3.72092e+07	0	1.452e-05	2.34752	2	1426.67	1.14318	32.9238	0
	High	LDSKYEVLDK	1	1	1	B8LCK9		0	4.64651e+06	0	0.000825	1.96793	2	1209.64	0.47539	30.8515	1
	High	AQLESALDK	1	1	1	B8LCK9		0	1.2736e+07	0	0.0836	1.63703	2	974.515	0.141807	29.9471	0
	High	IREINDEYDLVGTGMTALGVVGDLVEK	1	1	1	B8LCK9		0	2.18475e+07	0	0.1295	1.5268	3	2906.48	0.273789	52.7629	1
A0T0U3	Photosystem I assembly protein Ycf4 OS=Thalassiosira pseudonana OX=35128 GN=ycf4 PE=3 SV=1 - [YCF4_THAPS]	11.6119	30.94	1	4	4	5	9.39879e+07	181	20.616	8.5874
	A9	Sequence	# PSMs	# Proteins	# Protein Groups	Protein Group Accessions	Modifications	ΔCn	Area	q-Value	PEP	XCorr	Charge	MH+ [Da]	ΔM [ppm]	RT [min]	# Missed Cleavages
	High	KIPLTPVQQPDSISDLEDQAADLAK	1	1	1	A0T0U3		0	2.079e+08	0	3.008e-13	4.83383	3	2692.41	0.58405	47.5449	1
	High	ISEGLNPQR	1	1	1	A0T0U3		0	4.69888e+07	0	0.0755	2.40389	2	1013.54	-0.199555	26.8312	0
	High	IIYLcLKDER	2	1	1	A0T0U3	C5(Carbamidomethyl)	0	2.70752e+07	0	0.0002362	2.33182	2	1322.71	0.873997	38.6772	1
	High	EILLTYPLnNIR	1	1	1	A0T0U3	N9(Deamidated)	0	1.04706e+07	0	0.01257	1.51573	2	1459.82	2.70465	49.1049	0
B8C770	Fucoxanthin chlorophyll a/c binding protein OS=Thalassiosira pseudonana OX=35128 GN=THAPSDRAFT_23808 PE=3 SV=1 - [B8C770_THAPS]	11.0125	22.16	1	3	3	5	2.49189e+07	194	21.0815	4.93213
	A9	Sequence	# PSMs	# Proteins	# Protein Groups	Protein Group Accessions	Modifications	ΔCn	Area	q-Value	PEP	XCorr	Charge	MH+ [Da]	ΔM [ppm]	RT [min]	# Missed Cleavages
	High	VFDPLNLSDYVPVDWAR	1	1	1	B8C770		0	5.50289e+07	0	1.737e-17	4.08373	2	2006	0.297958	52.9433	0
	High	SAMLATVGWFFPK	1	1	1	B8C770		0	1.72911e+07	0	5.337e-08	3.3451	2	1454.75	0.348273	52.7477	0
	High	LWPADAAAQEEMK	2	1	1	B8C770		0	2.43658e+06	0	0.0001491	1.83448	2	1459.69	0.728624	39.539	0
	High	SAmLATVGWFFPK	1	1	1	B8C770	M3(Oxidation)	0	0	0	0.01813	1.5458	2	1470.74	-0.0990344	52.1988	0
B8BX92	Fucoxanthin chlorophyll a/c protein 6 OS=Thalassiosira pseudonana OX=35128 GN=Lhcf6 PE=3 SV=1 - [B8BX92_THAPS]	5.34927	12.94	1	2	2	2	3.11884e+07	201	21.7721	5.33838
	A9	Sequence	# PSMs	# Proteins	# Protein Groups	Protein Group Accessions	Modifications	ΔCn	Area	q-Value	PEP	XCorr	Charge	MH+ [Da]	ΔM [ppm]	RT [min]	# Missed Cleavages
	High	AGYHLPGDISLGR	1	1	1	B8BX92		0	9.94392e+06	0	0.009541	2.71673	3	1355.71	0.103239	39.8289	0
	High	IAQLAFVGNLITR	1	1	1	B8BX92		0	5.24328e+07	0	3.862e-08	2.63254	2	1415.84	0.331	51.7813	0
B8CBE4	Rieske domain-containing protein OS=Thalassiosira pseudonana OX=35128 GN=THAPSDRAFT_29842 PE=4 SV=1 - [B8CBE4_THAPS]	5.17996	25.56	1	3	3	3	3.69328e+07	180	18.4986	8.49951
	A9	Sequence	# PSMs	# Proteins	# Protein Groups	Protein Group Accessions	Modifications	ΔCn	Area	q-Value	PEP	XCorr	Charge	MH+ [Da]	ΔM [ppm]	RT [min]	# Missed Cleavages
	High	LIGGLFDPVGVPVYPVK	1	1	1	B8CBE4		0	6.88959e+07	0	2.651e-10	3.00839	2	1770.02	0.388838	52.566	0
	High	TGEVVSWcPTGLGK	1	1	1	B8CBE4	C8(Carbamidomethyl)	0	3.36121e+07	0	3.656e-05	2.17157	2	1490.73	0.748553	41.5185	0
	High	VDKDGTIADPVLGTK	1	1	1	B8CBE4		0	8.29038e+06	0	0.04368	1.05685	3	1528.82	-0.552253	33.7352	1
B8BSZ5	Uncharacterized protein OS=Thalassiosira pseudonana OX=35128 GN=THAPSDRAFT_976 PE=4 SV=1 - [B8BSZ5_THAPS]	4.15181	13.87	1	1	1	1	2.66175e+07	173	17.1885	4.41162
	A9	Sequence	# PSMs	# Proteins	# Protein Groups	Protein Group Accessions	Modifications	ΔCn	Area	q-Value	PEP	XCorr	Charge	MH+ [Da]	ΔM [ppm]	RT [min]	# Missed Cleavages
	High	AAEEAAAAEAAAAAAAALAEEEKK	1	1	1	B8BSZ5		0	2.66175e+07	0	1.437e-09	4.15181	3	2228.1	-0.260065	48.6225	1
B8C0K3	Fucoxanthin chl a/c light-harvesting protein OS=Thalassiosira pseudonana OX=35128 GN=Lhcr4 PE=3 SV=1 - [B8C0K3_THAPS]	3.19055	19.21	1	2	2	2	3.88239e+07	203	21.6819	4.93213
	A9	Sequence	# PSMs	# Proteins	# Protein Groups	Protein Group Accessions	Modifications	ΔCn	Area	q-Value	PEP	XCorr	Charge	MH+ [Da]	ΔM [ppm]	RT [min]	# Missed Cleavages
	High	SASLPFLEAPPNLDGGVGDLGFDPFR	1	1	1	B8C0K3		0	2.79941e+07	0	0.0001582	3.19055	3	2688.33	1.1952	52.9291	0
	High	APGDFGLDGGFLK	1	1	1	B8C0K3		0	4.96537e+07	0	0.1201	1.49502	2	1293.65	-0.24657	47.4352	0
B8CGG0	Fucoxanthin chlorophyll a/c protein, LI818 clade OS=Thalassiosira pseudonana OX=35128 GN=lhcx1 PE=3 SV=1 - [B8CGG0_THAPS]	2.29816	8.61	2	1	1	1	7.30607e+06	209	22.1911	4.64014
	A9	Sequence	# PSMs	# Proteins	# Protein Groups	Protein Group Accessions	Modifications	ΔCn	Area	q-Value	PEP	XCorr	Charge	MH+ [Da]	ΔM [ppm]	RT [min]	# Missed Cleavages
	High	LAMLAAAGFLAQEAVDGK	1	2	1	B8CGG0		0	7.30607e+06	0	0.0003562	2.29816	3	1775.94	0.160039	52.6116	0
B8BYV4	Fucoxanthin chl a/c light-harvesting protein OS=Thalassiosira pseudonana OX=35128 GN=Lhcr7 PE=3 SV=1 - [B8BYV4_THAPS]	2.00988	18.22	1	2	2	2	2.2146e+07	214	22.7232	5.33838
	A9	Sequence	# PSMs	# Proteins	# Protein Groups	Protein Group Accessions	Modifications	ΔCn	Area	q-Value	PEP	XCorr	Charge	MH+ [Da]	ΔM [ppm]	RT [min]	# Missed Cleavages
	High	GFDPLGLSNIDDVGIDLYWLR	1	1	1	B8BYV4		0	8.95188e+06	0	0.009295	2.00988	3	2378.21	0.971732	53.3187	0
	High	ESGEREPGFFGFGSNFPK	1	1	1	B8BYV4		0	3.53401e+07	0	0.1037	1.76795	3	1988.92	0.782884	46.227	1
B8C0J9	BZIP domain-containing protein OS=Thalassiosira pseudonana OX=35128 GN=THAPSDRAFT_4878 PE=4 SV=1 - [B8C0J9_THAPS]	1.94321	9	1	1	1	1	1.42738e+08	100	11.1355	4.91943
	A9	Sequence	# PSMs	# Proteins	# Protein Groups	Protein Group Accessions	Modifications	ΔCn	Area	q-Value	PEP	XCorr	Charge	MH+ [Da]	ΔM [ppm]	RT [min]	# Missed Cleavages
	High	LEQELYATR	1	1	1	B8C0J9		0	1.42738e+08	0	0.03286	1.94321	2	1122.58	0.349197	31.102	0
B8CCS9	ABC transporter domain-containing protein OS=Thalassiosira pseudonana OX=35128 GN=THAPSDRAFT_24925 PE=4 SV=1 - [B8CCS9_THAPS]	1.93451	1.38	1	1	1	1	5.70384e+06	726	81.5995	7.73779
	A9	Sequence	# PSMs	# Proteins	# Protein Groups	Protein Group Accessions	Modifications	ΔCn	Area	q-Value	PEP	XCorr	Charge	MH+ [Da]	ΔM [ppm]	RT [min]	# Missed Cleavages
	High	WSPKFIELLR	1	1	1	B8CCS9		0	5.70384e+06	0	0.03308	1.93451	2	1288.73	-5.32204	55.5987	1
B8LER4	ATP synthase subunit b', chloroplastic OS=Thalassiosira pseudonana OX=35128 GN=atpG PE=3 SV=1 - [B8LER4_THAPS]	1.79273	8.97	1	1	1	1	7.408e+06	156	17.3623	4.60205
	A9	Sequence	# PSMs	# Proteins	# Protein Groups	Protein Group Accessions	Modifications	ΔCn	Area	q-Value	PEP	XCorr	Charge	MH+ [Da]	ΔM [ppm]	RT [min]	# Missed Cleavages
	High	ELTTQYEQDLETAR	1	1	1	B8LER4		0	7.408e+06	0	9.648e-05	1.79273	2	1696.8	0.746837	36.9727	0
B8CEV9	Fucoxanthin chl a/c protein-deviant sequence (Fragment) OS=Thalassiosira pseudonana OX=35128 GN=THAPSDRAFT_264714 PE=3 SV=1 - [B8CEV9_THAPS]	1.78077	5.63	1	2	2	2	8.39834e+06	160	17.729	5.30029
	A9	Sequence	# PSMs	# Proteins	# Protein Groups	Protein Group Accessions	Modifications	ΔCn	Area	q-Value	PEP	XCorr	Charge	MH+ [Da]	ΔM [ppm]	RT [min]	# Missed Cleavages
	High	LQELQHGR	1	1	1	B8CEV9		0	8.39834e+06	0	0.05491	1.78077	2	980.527	-0.282702	23.2698	0
	High	KLQELQHGR	1	1	1	B8CEV9		0	0	0	0.06013	1.44848	2	1108.62	-0.0842386	23.6825	1
B5YP98	UPF0029 domain-containing protein OS=Thalassiosira pseudonana OX=35128 GN=THAPS_6705 PE=3 SV=1 - [B5YP98_THAPS]	0	2.13	1	1	1	1		751	83.7715	6.88818
	A9	Sequence	# PSMs	# Proteins	# Protein Groups	Protein Group Accessions	Modifications	ΔCn	Area	q-Value	PEP	XCorr	Charge	MH+ [Da]	ΔM [ppm]	RT [min]	# Missed Cleavages
	High	TVHPGLVNGHSDAqQR	1	1	1	B5YP98	Q14(Deamidated)	0	0	0	0.1106	1.13484	2	1716.85	5.94153	36.9039	0
B8LE60	Chloroplast light harvesting protein OS=Thalassiosira pseudonana OX=35128 GN=THAPSDRAFT_bd1160 PE=3 SV=1 - [B8LE60_THAPS]	0	12.21	1	1	1	1	5.28703e+06	131	14.6514	5.78271
	A9	Sequence	# PSMs	# Proteins	# Protein Groups	Protein Group Accessions	Modifications	ΔCn	Area	q-Value	PEP	XCorr	Charge	MH+ [Da]	ΔM [ppm]	RT [min]	# Missed Cleavages
	High	TAMLAVTGFIVQDFVR	1	1	1	B8LE60		0	5.28703e+06	0	0.1096	1.34002	3	1767.95	0.392151	52.982	0
B8LCT6	Metallophos domain-containing protein (Fragment) OS=Thalassiosira pseudonana OX=35128 GN=THAPSDRAFT_264391 PE=4 SV=1 - [B8LCT6_THAPS]	0	9.64	1	1	1	1	1135888476	280	30.4992	6.13818
	A9	Sequence	# PSMs	# Proteins	# Protein Groups	Protein Group Accessions	Modifications	ΔCn	Area	q-Value	PEP	XCorr	Charge	MH+ [Da]	ΔM [ppm]	RT [min]	# Missed Cleavages
	High	LnmEARDWILKDcLGGGIGASSPVWMR	1	1	1	B8LCT6	N2(Deamidated); M3(Oxidation); C13(Carbamidomethyl)	0	1135888476	0	0.1035	1.32539	3	3049.47	0.109663	53.8895	2
B8C272	Ubiquitin-like domain-containing protein OS=Thalassiosira pseudonana OX=35128 GN=THAPSDRAFT_40669 PE=3 SV=1 - [B8C272_THAPS]	0	8.5	1	1	1	1		153	17.5554	9.83252
	A9	Sequence	# PSMs	# Proteins	# Protein Groups	Protein Group Accessions	Modifications	ΔCn	Area	q-Value	PEP	XCorr	Charge	MH+ [Da]	ΔM [ppm]	RT [min]	# Missed Cleavages
	High	IQDKEGIPPDQQR	1	1	1	B8C272		0	0	0	0.01362	0.889647	2	1523.78	-0.175775	24.8365	1
B8C2K6	Fucoxanthin chl a/c light-harvesting protein OS=Thalassiosira pseudonana OX=35128 GN=Lhcr3 PE=3 SV=1 - [B8C2K6_THAPS]	0	5.05	1	1	1	1	1.89038e+07	198	21.4057	5.77002
	A9	Sequence	# PSMs	# Proteins	# Protein Groups	Protein Group Accessions	Modifications	ΔCn	Area	q-Value	PEP	XCorr	Charge	MH+ [Da]	ΔM [ppm]	RT [min]	# Missed Cleavages
	High	SIPFLTVPEK	1	1	1	B8C2K6		0	1.89038e+07	0	0.04046	1.3334	2	1130.65	0.139966	47.5671	0
B8C2Z7	Bromo domain-containing protein OS=Thalassiosira pseudonana OX=35128 GN=THAPSDRAFT_22757 PE=4 SV=1 - [B8C2Z7_THAPS]	0	0.39	1	1	1	1	4.00138e+06	3070	338.54	6.39209
	A9	Sequence	# PSMs	# Proteins	# Protein Groups	Protein Group Accessions	Modifications	ΔCn	Area	q-Value	PEP	XCorr	Charge	MH+ [Da]	ΔM [ppm]	RT [min]	# Missed Cleavages
	High	MNPALVTnAEVK	1	1	1	B8C2Z7	N8(Deamidated)	0	4.00138e+06	0	0.1362	1.23866	2	1287.67	6.28569	53.6557	0

## Sheet: Lhca2
Source data 8. Mass spectrometric data of Lhca2 separated by SDS-PAGE.
Checked	Master	Accession	Description	Coverage [%]	# Peptides	# PSMs	# Unique Peptides	# AAs	MW [kDa]	calc. pI	Score Sequest HT: Sequest HT	# Peptides (by Search Engine): Sequest HT	Found in Sample: [S7] F7: Sample	# Protein Groups
FALSE	Master Protein	B8BUU4	Fucoxanthin chl a/c protein, lhca clade OS=Thalassiosira pseudonana OX=35128 GN=Lhca2 PE=3 SV=1	42	7	29	7	250	27.1	4.93	126.63	7	High	1
FALSE	Master Protein	B8C4I5	Oxygen-evolving enhancer protein 1 OS=Thalassiosira pseudonana OX=35128 GN=PsbO PE=3 SV=1	31	6	10	6	305	32.1	5.31	37.5	6	High	1
FALSE	Master Protein	B8BX92	Fucoxanthin chlorophyll a/c protein 6 OS=Thalassiosira pseudonana OX=35128 GN=Lhcf6 PE=3 SV=1	25	3	11	3	201	21.8	5.34	36.03	3	High	1
FALSE	Master Protein	B5YND5	Rab-type small GTPase OS=Thalassiosira pseudonana OX=35128 GN=THAPS_23528 PE=4 SV=1	60	8	10	8	215	24	6.23	32.19	8	High	1
FALSE	Master Protein	B8BSF4	Mitochondrial carrier OS=Thalassiosira pseudonana OX=35128 GN=THAPSDRAFT_21069 PE=3 SV=1	32	6	7	6	282	30	9.52	16.6	6	High	1
FALSE	Master Protein	B8C697	Triose phosphate/phosphate translocator OS=Thalassiosira pseudonana OX=35128 GN=Tpt1 PE=4 SV=1	14	4	4	4	369	39.4	9.44	12.75	4	High	1
FALSE	Master Protein	B8LEA0	FAS1 domain-containing protein OS=Thalassiosira pseudonana OX=35128 GN=THAPSDRAFT_bd1820 PE=4 SV=1	24	1	3	1	260	26.5	5.12	12.33	1	High	1
FALSE	Master Protein	B8LE41	Triose or hexose phosphate/phosphate translocator OS=Thalassiosira pseudonana OX=35128 GN=THAPSDRAFT_bd1645 PE=4 SV=1	18	4	4	4	308	33	9.14	12.1	4	High	1
FALSE	Master Protein	B8CEV8	Fucoxanthin chlorophyll a/c protein 2 OS=Thalassiosira pseudonana OX=35128 GN=Lhcf2 PE=3 SV=1	34	4	4	4	198	21.1	4.68	11.74	4	High	1
FALSE	Master Protein	B8C9J8	SH3 domain-containing protein OS=Thalassiosira pseudonana OX=35128 GN=THAPSDRAFT_8461 PE=4 SV=1	17	3	4	3	242	26.8	4.58	11.69	3	High	1
FALSE	Master Protein	B8BXN4	Formate/nitrite transporter family member OS=Thalassiosira pseudonana OX=35128 GN=THAPSDRAFT_3393 PE=3 SV=1	15	3	4	3	271	27.7	8.51	11.45	3	High	1
FALSE	Master Protein	B8BVA7	PsbP domain-containing protein OS=Thalassiosira pseudonana OX=35128 GN=THAPSDRAFT_2770 PE=4 SV=1	15	4	4	4	315	33.9	6.28	11	4	High	1
FALSE	Master Protein	B8BU97	Mitochondriale tricarboxylate carrier protein OS=Thalassiosira pseudonana OX=35128 GN=THAPSDRAFT_31818 PE=3 SV=1	13	3	4	3	277	29.7	9.52	8.66	3	High	1
FALSE	Master Protein	B8C635	Heat shock protein 70 OS=Thalassiosira pseudonana OX=35128 GN=hsp70 PE=3 SV=1	2	1	2	1	653	71.1	4.93	8.22	1	High	1
FALSE	Master Protein	B5YNP1	MYND-type domain-containing protein OS=Thalassiosira pseudonana OX=35128 GN=THAPS_23587 PE=4 SV=1	1	1	2	1	4773	516.9	6.09	8.1	1	High	1
FALSE	Master Protein	B8BR91	Armadillo-type protein OS=Thalassiosira pseudonana OX=35128 GN=THAPSDRAFT_20881 PE=4 SV=1	12	1	2	1	459	49.6	6.39	7.96	1	High	1
FALSE	Master Protein	B8BU12	3'-5' exonuclease domain-containing protein OS=Thalassiosira pseudonana OX=35128 GN=THAPSDRAFT_2321 PE=4 SV=1	4	1	2	1	743	84.3	7.74	7.7	1	High	1
FALSE	Master Protein	B8C8H1	USP domain-containing protein OS=Thalassiosira pseudonana OX=35128 GN=THAPSDRAFT_24035 PE=4 SV=1	2	1	2	1	3221	356	5.52	7.63	1	High	1
FALSE	Master Protein	A0T0R6	ATP synthase subunit beta, chloroplastic OS=Thalassiosira pseudonana OX=35128 GN=atpB PE=3 SV=1	8	2	2	1	474	51.1	4.81	7.54	2	High	1
FALSE	Master Protein	B8C6C6	ATP synthase subunit alpha OS=Thalassiosira pseudonana OX=35128 GN=atpA PE=3 SV=1	7	3	3	3	542	58	5.97	7.32	3	High	1
FALSE	Master Protein	B8C187	Sec3_C domain-containing protein OS=Thalassiosira pseudonana OX=35128 GN=THAPSDRAFT_22138 PE=3 SV=1	4	1	2	1	1451	158.6	7.8	7.11	1	High	1
FALSE	Master Protein	B8BR30	ADP/ATP translocase OS=Thalassiosira pseudonana OX=35128 GN=ANT1 PE=3 SV=1	12	3	3	3	302	32.2	9.26	6.89	3	High	1
FALSE	Master Protein	B8LCU9	NADH dehydrogenase [ubiquinone] 1 beta subcomplex subunit 3 OS=Thalassiosira pseudonana OX=35128 GN=THAPSDRAFT_25182 PE=4 SV=1	19	1	2	1	154	17	9.92	6.49	1	High	1
FALSE	Master Protein	B8C261	Fucoxanthin chlorophyll a/c protein 8 OS=Thalassiosira pseudonana OX=35128 GN=Lhcf8 PE=3 SV=1	11	2	2	2	257	27.8	5.27	6.47	2	High	1
FALSE	Master Protein	B5YP88	ATP synthase subunit beta OS=Thalassiosira pseudonana OX=35128 GN=THAPS_41256 PE=3 SV=1	5	2	2	1	500	53.4	5.22	5.42	2	High	1
FALSE	Master Protein	B8CFG4	Fucoxanthin chlorophyll a/c binding protein OS=Thalassiosira pseudonana OX=35128 GN=THAPSDRAFT_270233 PE=3 SV=1	12	2	2	2	202	21.8	5.05	5.23	2	High	1
FALSE	Master Protein	B8BTP7	ABC transporter domain-containing protein (Fragment) OS=Thalassiosira pseudonana OX=35128 GN=THAPSDRAFT_32325 PE=4 SV=1	10	1	1	1	499	54.8	5.92	5.14	1	High	1
FALSE	Master Protein	B8BX93	Fucoxanthin chlorophyll a/c light-harvesting protein, major type OS=Thalassiosira pseudonana OX=35128 GN=Lhcf7 PE=3 SV=1	12	2	2	2	194	20.9	4.88	4.79	2	High	1
FALSE	Master Protein	B5YLS2	TPT domain-containing protein OS=Thalassiosira pseudonana OX=35128 GN=Tpt4 PE=4 SV=1	13	2	4	2	382	39.6	9.73	4.49	2	High	1
FALSE	Master Protein	B8CDR9	SCP domain-containing protein OS=Thalassiosira pseudonana OX=35128 GN=THAPSDRAFT_25078 PE=4 SV=1	4	1	2	1	1366	149.2	4.51	4.29	1	High	1
FALSE	Master Protein	B8BT43	PAP_fibrillin domain-containing protein OS=Thalassiosira pseudonana OX=35128 GN=THAPSDRAFT_1023 PE=4 SV=1	8	2	2	2	252	27.9	9.09	4.22	2	High	1
FALSE	Master Protein	B8CDU6	Rhomboid domain-containing protein OS=Thalassiosira pseudonana OX=35128 GN=THAPSDRAFT_10545 PE=4 SV=1	5	1	1	1	827	92.9	8.57	3.95	1	High	1
FALSE	Master Protein	B8CGN0	Collagen alpha-1(I) chain OS=Thalassiosira pseudonana OX=35128 GN=THAPSDRAFT_25898 PE=4 SV=1	12	1	1	1	446	45.7	5.21	3.93	1	High	1
FALSE	Master Protein	B8C437	BHLH domain-containing protein OS=Thalassiosira pseudonana OX=35128 GN=THAPSDRAFT_23208 PE=4 SV=1	13	1	1	1	412	43.9	6.8	3.78	1	High	1
FALSE	Master Protein	B8C884	HSF_DOMAIN domain-containing protein OS=Thalassiosira pseudonana OX=35128 GN=THAPSDRAFT_23991 PE=4 SV=1	6	1	1	1	620	70.6	7.68	3.67	1	High	1
FALSE	Master Protein	B8CF96	TPR_MLP1_2 domain-containing protein OS=Thalassiosira pseudonana OX=35128 GN=THAPSDRAFT_25687 PE=4 SV=1	2	1	1	1	2232	240.7	6.06	3.61	1	High	1
FALSE	Master Protein	B8BW19	Lem3 cdc50 family protein OS=Thalassiosira pseudonana OX=35128 GN=THAPSDRAFT_3032 PE=3 SV=1	17	1	1	1	303	33.6	5.21	3.53	1	High	1
FALSE	Master Protein	B5YLS6	Mitochondrial carrier (Fragment) OS=Thalassiosira pseudonana OX=35128 GN=THAPS_16737 PE=3 SV=1	19	1	1	1	294	31	5.64	3.53	1	High	1
FALSE	Master Protein	B8CGN4	L-aspartate oxidase (Fragment) OS=Thalassiosira pseudonana OX=35128 GN=LASPO PE=3 SV=1	7	1	2	1	570	61.2	6.13	3.49	1	High	1
FALSE	Master Protein	B8CFJ0	Altered inheritance of mitochondria protein 24, mitochondrial OS=Thalassiosira pseudonana OX=35128 GN=THAPSDRAFT_25724 PE=3 SV=1	10	1	1	1	556	58.8	4.54	3.37	1	High	1
FALSE	Master Protein	B8LCJ5	Small-conductance mechanosensitive channel OS=Thalassiosira pseudonana OX=35128 GN=THAPSDRAFT_10403 PE=4 SV=1	8	1	1	1	412	46	8.29	3.3	1	High	1
FALSE	Master Protein	B8LCY1	ABC transporter OS=Thalassiosira pseudonana OX=35128 GN=THAPSDRAFT_38258 PE=4 SV=1	8	1	2	1	618	67.5	7.2	3.29	1	High	1
FALSE	Master Protein	B8C8N7	Bromo domain-containing protein OS=Thalassiosira pseudonana OX=35128 GN=THAPSDRAFT_24073 PE=4 SV=1	3	1	1	1	2026	223	4.97	3.26	1	High	1
FALSE	Master Protein	B8BW17	Integrase catalytic domain-containing protein OS=Thalassiosira pseudonana OX=35128 GN=THAPSDRAFT_3030 PE=4 SV=1	3	1	2	1	1131	127.1	9.8	3.25	1	High	1
FALSE	Master Protein	B8CDC6	GRIP domain-containing protein OS=Thalassiosira pseudonana OX=35128 GN=THAPSDRAFT_25051 PE=4 SV=1	1	1	2	1	2969	332.4	5.11	3.23	1	High	1
FALSE	Master Protein	B8BUK5	SUI1 domain-containing protein OS=Thalassiosira pseudonana OX=35128 GN=THAPSDRAFT_21313 PE=4 SV=1	14	1	1	1	190	20.9	8.41	3.17	1	High	1
FALSE	Master Protein	B8BX73	Trithorax group protein osa OS=Thalassiosira pseudonana OX=35128 GN=THAPSDRAFT_21656 PE=4 SV=1	7	1	1	1	759	83.4	6.89	2.97	1	High	1
FALSE	Master Protein	B8CC73	PPR_long domain-containing protein OS=Thalassiosira pseudonana OX=35128 GN=THAPSDRAFT_9754 PE=4 SV=1	3	1	1	1	992	111.2	5.07	2.9	1	High	1
FALSE	Master Protein	B5YMD7	Histone H4 OS=Thalassiosira pseudonana OX=35128 GN=H4_2 PE=3 SV=1	10	1	1	1	103	11.4	11.36	2.89	1	High	1
FALSE	Master Protein	B5YLU3	Fucoxanthin chlorophyll a/c protein-LI818 clade OS=Thalassiosira pseudonana OX=35128 GN=Lhcx6_1 PE=3 SV=1	6	1	1	1	199	21.2	4.93	2.88	1	High	1
FALSE	Master Protein	B8C9S7	Mitochondrial carrier (Fragment) OS=Thalassiosira pseudonana OX=35128 GN=THAPSDRAFT_263707 PE=3 SV=1	12	1	2	1	276	30.1	8.5	2.87	1	High	1
FALSE	Master Protein	A0T100	Elongation factor Tu, chloroplastic OS=Thalassiosira pseudonana OX=35128 GN=tufA PE=3 SV=1	7	1	1	1	409	44.4	4.97	2.82	1	High	1
FALSE	Master Protein	B8BZQ3	PGR5-like protein 1B, chloroplastic OS=Thalassiosira pseudonana OX=35128 GN=THAPSDRAFT_268713 PE=4 SV=1	6	1	1	1	327	35.9	4.84	2.8	1	High	1
FALSE	Master Protein	B8CF74	Uncharacterized protein OS=Thalassiosira pseudonana OX=35128 GN=THAPSDRAFT_11666 PE=4 SV=1	5	1	1	1	1262	135.3	4.86	2.8	1	High	1
FALSE	Master Protein	B8LEC8	Peptidase_M43 domain-containing protein OS=Thalassiosira pseudonana OX=35128 GN=THAPSDRAFT_bd1659 PE=3 SV=1	10	1	1	1	497	54	6.55	2.8	1	High	1
FALSE	Master Protein	B8CBE4	Rieske domain-containing protein OS=Thalassiosira pseudonana OX=35128 GN=THAPSDRAFT_29842 PE=4 SV=1	9	1	1	1	180	18.5	8.5	2.74	1	High	1
FALSE	Master Protein	B8CEK7	Polyketide_cyc domain-containing protein OS=Thalassiosira pseudonana OX=35128 GN=THAPSDRAFT_11453 PE=3 SV=1	6	1	1	1	469	50.8	4.79	2.73	1	High	1
FALSE	Master Protein	B8C9L0	Peptidase_M10 domain-containing protein OS=Thalassiosira pseudonana OX=35128 GN=THAPSDRAFT_24205 PE=4 SV=1	5	1	1	1	558	61.8	5.01	2.73	1	High	1
FALSE	Master Protein	B8BW58	Elongation factor 1-alpha OS=Thalassiosira pseudonana OX=35128 GN=THAPSDRAFT_3858 PE=3 SV=1	2	1	1	1	436	47.8	7.28	2.7	1	High	1
FALSE	Master Protein	B8BUS7	Hydroxyacylglutathione hydrolase OS=Thalassiosira pseudonana OX=35128 GN=THAPSDRAFT_268293 PE=3 SV=1	9	1	1	1	262	28.8	6.51	2.68	1	High	1
FALSE	Master Protein	B8C8A1	UDENN domain-containing protein OS=Thalassiosira pseudonana OX=35128 GN=THAPSDRAFT_24000 PE=4 SV=1	4	1	1	1	1314	146.5	7.23	2.6	1	High	1
FALSE	Master Protein	B8BWT4	PUA domain-containing protein OS=Thalassiosira pseudonana OX=35128 GN=THAPSDRAFT_3098 PE=4 SV=1	8	1	1	1	195	21.2	6.04	2.52	1	High	1
FALSE	Master Protein	B5YLR6	Recombinase A OS=Thalassiosira pseudonana OX=35128 GN=RecA_1 PE=3 SV=1	3	1	1	1	428	45.7	5.17	2.51	1	High	1
FALSE	Master Protein	B8C0A2	CENP-V/GFA domain-containing protein OS=Thalassiosira pseudonana OX=35128 GN=THAPSDRAFT_4783 PE=4 SV=1	6	1	1	1	200	21.7	7.15	2.48	1	High	1
FALSE	Master Protein	B8C0J9	PRKG1_interact domain-containing protein OS=Thalassiosira pseudonana OX=35128 GN=THAPSDRAFT_4878 PE=4 SV=1	9	1	1	1	100	11.1	4.92	2.44	1	High	1
FALSE	Master Protein	B8LBT9	Secreted protein OS=Thalassiosira pseudonana OX=35128 GN=THAPSDRAFT_8713 PE=4 SV=1	6	1	1	1	195	19.4	7.24	2.43	1	High	1
FALSE	Master Protein	B8BU19	Histidine kinase OS=Thalassiosira pseudonana OX=35128 GN=THAPSDRAFT_2328 PE=4 SV=1	2	1	1	1	731	81.4	4.68	2.43	1	High	1
FALSE	Master Protein	B8BVP6	Kinesin motor domain-containing protein OS=Thalassiosira pseudonana OX=35128 GN=THAPSDRAFT_2910 PE=4 SV=1	1	1	1	1	2050	227.5	5.38	2.41	1	High	1
FALSE	Master Protein	B8CES2	Galactose-binding domain-like protein OS=Thalassiosira pseudonana OX=35128 GN=THAPSDRAFT_25623 PE=4 SV=1	11	1	1	1	189	20.7	8.97	2.41	1	High	1
FALSE	Master Protein	B8BS40	Lysine-ketoglutarate reductase/saccharopine dehydrogenase bifunctional enzyme (Fragment) OS=Thalassiosira pseudonana OX=35128 GN=THAPSDRAFT_261124 PE=3 SV=1	3	1	1	1	1000	110.5	5.25	2.4	1	High	1
FALSE	Master Protein	B5YMR6	EF containing protein OS=Thalassiosira pseudonana OX=35128 GN=THAPS_269232 PE=4 SV=1	4	1	1	1	434	47.2	5.02	2.39	1	High	1
FALSE	Master Protein	B8C2Z6	Selenocysteine-specific elongation factor SelB (Fragment) OS=Thalassiosira pseudonana OX=35128 GN=SELB PE=4 SV=1	4	1	1	1	814	89.5	9.07	2.32	1	High	1
FALSE	Master Protein	B8BYH7	Transmembrane protein OS=Thalassiosira pseudonana OX=35128 GN=THAPSDRAFT_3691 PE=4 SV=1	3	1	1	1	232	25	4.83	2.2	1	High	1
FALSE	Master Protein	B8LEQ2	DNA-directed RNA polymerase subunit beta'' OS=Thalassiosira pseudonana OX=35128 GN=rpoC2 PE=3 SV=1	1	1	1	1	1446	166.6	9.55	2.2	1	High	1
FALSE	Master Protein	B8BR35	Peptidylprolyl isomerase OS=Thalassiosira pseudonana OX=35128 GN=THAPSDRAFT_31535 PE=4 SV=1	2	1	1	1	483	52.9	5.64	2.18	1	High	1
FALSE	Master Protein	B8CBH1	Calcium transporting rt-atpase (Fragment) OS=Thalassiosira pseudonana OX=35128 GN=THAPSDRAFT_264016 PE=4 SV=1	1	1	1	1	957	103.7	5.08	2.13	1	High	1
FALSE	Master Protein	B8C575	S5A_REDUCTASE domain-containing protein OS=Thalassiosira pseudonana OX=35128 GN=THAPSDRAFT_22994 PE=4 SV=1	3	1	1	1	343	37.1	9.92	2.1	1	High	1
FALSE	Master Protein	B8C5W4	Gtp-binding protein OS=Thalassiosira pseudonana OX=35128 GN=THAPSDRAFT_269091 PE=3 SV=1	1	1	1	1	446	49.4	6.3	2.08	1	High	1
FALSE	Master Protein	B8BTX5	MYB DNA binding protein/ transcription factor-like protein OS=Thalassiosira pseudonana OX=35128 GN=MYB17 PE=4 SV=1	3	1	1	1	271	30	5.12	2.06	1	High	1
FALSE	Master Protein	B8LE60	Chloroplast light harvesting protein OS=Thalassiosira pseudonana OX=35128 GN=THAPSDRAFT_bd1160 PE=3 SV=1	12	1	1	1	131	14.7	5.78	2.03	1	High	1
FALSE	Master Protein	B8BSA2	SET domain-containing protein OS=Thalassiosira pseudonana OX=35128 GN=THAPSDRAFT_1913 PE=4 SV=1	1	1	1	1	1151	127.9	6.49	2	1	High	1
FALSE	Master Protein	B8CFL9	Metalloprotease (Fragment) OS=Thalassiosira pseudonana OX=35128 GN=THAPSDRAFT_264815 PE=3 SV=1	1	1	1	1	659	74.6	5.49	2	1	High	1
FALSE	Master Protein	B8CG34	Mitochondrial carrier protein OS=Thalassiosira pseudonana OX=35128 GN=THAPSDRAFT_25808 PE=3 SV=1	18	2	2	2	256	28.2	8.75	1.98	2	High	1
FALSE	Master Protein	B8BRD1	Translation initiation factor eIF-2B subunit delta OS=Thalassiosira pseudonana OX=35128 GN=THAPSDRAFT_26743 PE=3 SV=1	2	1	1	1	386	42.7	7.72	1.98	1	High	1
FALSE	Master Protein	B8CFK0	Histone deacetylase HDAC silent information regulator protein 2 Sir2 sirtuin (Fragment) OS=Thalassiosira pseudonana OX=35128 GN=THAPSDRAFT_264809 PE=4 SV=1	1	1	1	1	457	50.7	4.92	1.98	1	High	1
FALSE	Master Protein	A0A8F1B751	Chaperone protein DnaK OS=Thalassiosira pseudonana OX=35128 GN=dnaK PE=3 SV=1	1	1	1	1	602	65.3	4.91	1.98	1	High	1
FALSE	Master Protein	B8BPW9	TRUD domain-containing protein OS=Thalassiosira pseudonana OX=35128 GN=THAPSDRAFT_20653 PE=3 SV=1	1	1	1	1	911	101.2	6.52	1.97	1	High	1
FALSE	Master Protein	B8CFV4	Actin-like protein OS=Thalassiosira pseudonana OX=35128 GN=ACT1 PE=3 SV=1	3	1	1	1	377	41.8	5.08	1.96	1	High	1
FALSE	Master Protein	B8C124	Dehydrogenase OS=Thalassiosira pseudonana OX=35128 GN=THAPSDRAFT_268615 PE=4 SV=1	3	1	1	1	585	63.8	7.18	1.95	1	High	1
FALSE	Master Protein	B8C475	Kinesin-associated protein OS=Thalassiosira pseudonana OX=35128 GN=THAPSDRAFT_6398 PE=4 SV=1	1	1	1	1	837	91.2	6.67	1.9	1	High	1
FALSE	Master Protein	B1PJ55	Gag protein OS=Thalassiosira pseudonana OX=35128 PE=4 SV=1	4	1	1	1	258	29.7	9.76	1.9	1	High	1
FALSE	Master Protein	B8CCW7	AAA_16 domain-containing protein (Fragment) OS=Thalassiosira pseudonana OX=35128 GN=THAPSDRAFT_264261 PE=4 SV=1	5	1	1	1	943	106.2	5.87	0	1	High	1
FALSE	Master Protein	B8CA84	UBX domain-containing protein OS=Thalassiosira pseudonana OX=35128 GN=THAPSDRAFT_24464 PE=4 SV=1	7	1	1	1	765	81.5	4.94	0	1	High	1
FALSE	Master Protein	B8LCZ0	TPT domain-containing protein OS=Thalassiosira pseudonana OX=35128 GN=THAPSDRAFT_11069 PE=4 SV=1	11	1	1	1	466	49.9	9	0	1	High	1
FALSE	Master Protein	B8CFC5	Nudix hydrolase domain-containing protein OS=Thalassiosira pseudonana OX=35128 GN=THAPSDRAFT_11717 PE=4 SV=1	9	1	1	1	577	64.2	9.04	0	1	High	1
FALSE	Master Protein	B8C491	ENTH domain-containing protein OS=Thalassiosira pseudonana OX=35128 GN=THAPSDRAFT_23230 PE=4 SV=1	13	1	2	1	415	44.5	5.17	0	1	High	1
FALSE	Master Protein	B8CBQ4	ADP,ATP carrier protein OS=Thalassiosira pseudonana OX=35128 GN=NTT6 PE=3 SV=1	10	1	2	1	569	61.3	8.97	0	1	High	1
FALSE	Master Protein	B8BQS4	Nuclear pore complex protein Nup85 OS=Thalassiosira pseudonana OX=35128 GN=THAPSDRAFT_1381 PE=4 SV=1	11	1	1	1	506	55.9	5.14	0	1	High	1
FALSE	Master Protein	B8BT64	DNA replication licensing factor MCM6 OS=Thalassiosira pseudonana OX=35128 GN=THAPSDRAFT_26545 PE=3 SV=1	7	1	1	1	752	82	5.39	0	1	High	1
FALSE	Master Protein	B8BWS3	EF-hand domain-containing protein OS=Thalassiosira pseudonana OX=35128 GN=THAPSDRAFT_21594 PE=4 SV=1	3	1	1	1	399	42.9	4.06	0	1	High	1
FALSE	Master Protein	B8C9S5	AAA domain-containing protein OS=Thalassiosira pseudonana OX=35128 GN=THAPSDRAFT_8536 PE=4 SV=1	2	1	1	1	1912	211.1	6.81	0	1	High	1
FALSE	Master Protein	B5YM55	Elongation factor G (Fragment) OS=Thalassiosira pseudonana OX=35128 GN=THAPS_264548 PE=4 SV=1	7	1	3	1	706	75.7	5.38	0	1	High	1
FALSE	Master Protein	B8C6M5	Smr domain-containing protein OS=Thalassiosira pseudonana OX=35128 GN=THAPSDRAFT_7479 PE=4 SV=1	1	1	1	1	805	90.1	6.6	0	1	High	1
FALSE	Master Protein	B8BQ52	Ribokinase (Fragment) OS=Thalassiosira pseudonana OX=35128 GN=THAPSDRAFT_16304 PE=3 SV=1	16	1	1	1	328	33.8	5.54	0	1	High	1
FALSE	Master Protein	B8C633	RNA helicase (Fragment) OS=Thalassiosira pseudonana OX=35128 GN=THAPSDRAFT_262908 PE=4 SV=1	2	1	1	1	527	58.2	5.55	0	1	High	1
FALSE	Master Protein	B8CEY8	Telo_bind domain-containing protein OS=Thalassiosira pseudonana OX=35128 GN=THAPSDRAFT_25660 PE=4 SV=1	8	1	1	1	664	73.9	5.17	0	1	High	1
FALSE	Master Protein	B8LDP7	UBX domain-containing protein OS=Thalassiosira pseudonana OX=35128 GN=THAPSDRAFT_25528 PE=4 SV=1	14	1	1	1	300	31.5	6.95	0	1	High	1
FALSE	Master Protein	B8C420	Liprin-beta OS=Thalassiosira pseudonana OX=35128 GN=THAPSDRAFT_22944 PE=3 SV=1	4	1	2	1	1193	129.9	6.96	0	1	High	1
FALSE	Master Protein	B8C8A7	DUF445 domain-containing protein OS=Thalassiosira pseudonana OX=35128 GN=THAPSDRAFT_8062 PE=4 SV=1	12	1	2	1	413	47.2	5.11	0	1	High	1
FALSE	Master Protein	B5YNG2	RNA or DNA helicase OS=Thalassiosira pseudonana OX=35128 GN=THAPS_35726 PE=4 SV=1	0	1	1	1	2088	234.5	5.34	0	1	High	1
